# Supplementary material for: Systematic Analysis of Adverse Event Reports for Sex Differences in Adverse Drug Events
Source: Sci Rep. 2016 Apr 22;6:24955. doi: 10.1038/srep24955 (PMC4840306; doi:10.1038/srep24955)
Supplement: Supplementary Dataset 1 [file srep24955-s2.xls]

## Sheet: Supplementary Table S1.csv
Supplementary Table S1. Details of positive sex difference in drug-event combinations.
No.	Log2 ROR	P value	Adjusted P value	Drug name, adverse event	Sex difference in drug-event combinations
1	1.32136	4.57e-07	0.0111949	Albuterol ALOPECIA	Female
2	5.23702	6.52e-09	0.000159832	Albuterol BREAST CANCER	Female
3	5.03231	4.01e-21	9.83e-17	Albuterol CHOLECYSTITIS CHRONIC	Female
4	1.60627	1.09e-10	2.68e-06	Albuterol CHOLELITHIASIS	Female
5	-6.76559	4.62e-24	1.13e-19	Albuterol ERECTILE DYSFUNCTION	Male
6	-1.38375	6.91e-07	0.0169221	Albuterol FEBRILE NEUTROPENIA	Male
7	2.36021	8.31e-10	2.04e-05	Albuterol GALLBLADDER DISORDER	Female
8	-1.05709	1.54e-06	0.0378219	Albuterol HAEMOPTYSIS	Male
9	-1.30498	7.73e-08	0.00189316	Albuterol HYPERKALAEMIA	Male
10	1.00258	5.85e-09	0.000143426	Albuterol HYPERSENSITIVITY	Female
11	3.8868	1.36e-06	0.0333242	Albuterol INJECTION SITE HAEMATOMA	Female
12	1.81316	2.28e-07	0.00558774	Albuterol INJECTION SITE PAIN	Female
13	-1.00669	1.56e-07	0.00381367	Albuterol INTERNATIONAL NORMALISED RATIO INCREASED	Male
14	-2.37249	1.73e-09	4.24e-05	Albuterol MELAENA	Male
15	1.91161	6.01e-11	1.47e-06	Albuterol MIGRAINE	Female
16	-1.10982	9.69e-07	0.0237458	Albuterol PLATELET COUNT DECREASED	Male
17	1.06464	1.2e-10	2.95e-06	Albuterol PULMONARY EMBOLISM	Female
18	2.25409	1.81e-06	0.0443766	Albuterol RHEUMATOID ARTHRITIS	Female
19	-1.07243	2.44e-09	5.97e-05	Albuterol THROMBOCYTOPENIA	Male
20	-2.97514	8.08e-11	1.98e-06	Albuterol UPPER GASTROINTESTINAL HAEMORRHAGE	Male
21	1.34839	9.46e-13	2.32e-08	Albuterol URINARY TRACT INFECTION	Female
22	-1.64155	1.7e-06	0.0416873	Albuterol VENTRICULAR FIBRILLATION	Male
23	-1.27335	1.16e-07	0.0028425	Albuterol VENTRICULAR TACHYCARDIA	Male
24	6.01857	8.29e-15	2.03e-10	Albuterol Sulfate CHOLECYSTITIS CHRONIC	Female
25	3.09739	9.06e-11	2.22e-06	Albuterol Sulfate CHOLELITHIASIS	Female
26	3.75409	1.84e-08	0.000452028	Albuterol Sulfate GALLBLADDER DISORDER	Female
27	1.82808	1.02e-06	0.0251052	Albuterol Sulfate PULMONARY EMBOLISM	Female
28	-2.88877	2.65e-12	6.49e-08	Amantadine Hydrochloride PATHOLOGICAL GAMBLING	Male
29	-1.40486	5.97e-09	0.000146214	Amitriptyline Hydrochloride AGGRESSION	Male
30	-1.57821	1.66e-06	0.0407462	Amitriptyline Hydrochloride DRUG DEPENDENCE	Male
31	2.79734	1.87e-06	0.0458776	Amitriptyline Hydrochloride FIBROMYALGIA	Female
32	-1.27341	8.34e-08	0.00204469	Amitriptyline Hydrochloride HAEMOGLOBIN DECREASED	Male
33	-1.12913	2.48e-09	6.08e-05	Amitriptyline Hydrochloride OVERDOSE	Male
34	-1.06677	1.61e-08	0.00039489	Amitriptyline Hydrochloride RENAL FAILURE ACUTE	Male
35	1.45646	6.42e-07	0.0157223	Amitriptyline Hydrochloride URINARY TRACT INFECTION	Female
36	1.71797	5.85e-07	0.0143412	Amlodipine ALOPECIA	Female
37	-1.42594	1.41e-07	0.00345625	Amlodipine BLOOD CREATINE PHOSPHOKINASE INCREASED	Male
38	-2.4952	8.74e-07	0.021409	Amlodipine CEREBRAL HAEMORRHAGE	Male
39	-1.01163	3.67e-07	0.00899828	Amlodipine RHABDOMYOLYSIS	Male
40	1.13575	4.67e-08	0.00114497	Amlodipine Besylate FALL	Female
41	-1.02064	3.11e-09	7.62e-05	Atenolol ACUTE MYOCARDIAL INFARCTION	Male
42	1.79464	2.59e-16	6.35e-12	Atenolol ALOPECIA	Female
43	-1.24833	3.86e-07	0.00946921	Atenolol ANGINA UNSTABLE	Male
44	-1.22655	3.25e-10	7.96e-06	Atenolol BLOOD CREATINE PHOSPHOKINASE INCREASED	Male
45	1.47842	6.98e-08	0.0017108	Atenolol BONE PAIN	Female
46	5.52353	3.15e-20	7.71e-16	Atenolol BREAST CANCER	Female
47	6.51213	1.22e-20	2.99e-16	Atenolol BREAST CANCER FEMALE	Female
48	-1.17708	8.98e-12	2.2e-07	Atenolol COMPLETED SUICIDE	Male
49	-1.05317	1.8e-15	4.4e-11	Atenolol CORONARY ARTERY DISEASE	Male
50	-1.13081	3.49e-08	0.000854714	Atenolol CORONARY ARTERY OCCLUSION	Male
51	2.03612	1.79e-06	0.0439745	Atenolol CRYING	Female
52	2.24284	1.55e-08	0.000379097	Atenolol CYSTITIS	Female
53	-7.79285	8.73e-49	2.14e-44	Atenolol ERECTILE DYSFUNCTION	Male
54	-1.03171	1.84e-07	0.00451148	Atenolol GENERAL PHYSICAL HEALTH DETERIORATION	Male
55	-1.25701	1.81e-07	0.00442961	Atenolol HAEMATURIA	Male
56	2.41278	8.12e-13	1.99e-08	Atenolol INJECTION SITE ERYTHEMA	Female
57	1.6828	1.52e-07	0.00373066	Atenolol INJECTION SITE HAEMORRHAGE	Female
58	1.22756	2.28e-07	0.00558757	Atenolol INJECTION SITE PAIN	Female
59	2.78205	3.16e-11	7.75e-07	Atenolol OSTEOPOROSIS	Female
60	-1.18035	5.85e-08	0.00143305	Atenolol PANCYTOPENIA	Male
61	1.67128	1.29e-06	0.0315645	Atenolol PANIC ATTACK	Female
62	-6.39937	7.18e-19	1.76e-14	Atenolol PROSTATE CANCER	Male
63	-1.35107	5.36e-19	1.31e-14	Atenolol RHABDOMYOLYSIS	Male
64	1.40849	3.69e-07	0.00903407	Atenolol RHEUMATOID ARTHRITIS	Female
65	-1.49904	1.84e-09	4.5e-05	Atenolol SINUS BRADYCARDIA	Male
66	-1.42761	8.57e-07	0.021009	Atenolol SLEEP APNOEA SYNDROME	Male
67	-1.63829	3.15e-08	0.000770868	Atenolol URINARY RETENTION	Male
68	5.5562	6.35e-11	1.55e-06	Atenolol VAGINAL HAEMORRHAGE	Female
69	1.76605	2.22e-08	0.000545022	Atorvastatin Calcium INCORRECT DOSE ADMINISTERED	Female
70	2.36331	6.52e-09	0.000159726	Atorvastatin Calcium INJECTION SITE PAIN	Female
71	1.53777	3.67e-08	0.000899815	Bisoprolol NAUSEA	Female
72	1.20347	3.02e-11	7.41e-07	Bisoprolol Fumarate NAUSEA	Female
73	2.68114	2.09e-10	5.11e-06	Bupropion Hydrochloride CRYING	Female
74	-1.16188	2.52e-07	0.00618448	Bupropion Hydrochloride DRUG INTERACTION	Male
75	-1.73131	5e-07	0.0122633	Bupropion Hydrochloride MYOCARDIAL INFARCTION	Male
76	-1.42223	8.66e-07	0.0212274	Calcium ACUTE MYOCARDIAL INFARCTION	Male
77	2.19829	2.69e-11	6.6e-07	Calcium ALOPECIA	Female
78	1.39509	5.08e-07	0.0124379	Calcium ARTHRITIS	Female
79	-1.35929	9.2e-07	0.0225525	Calcium ATELECTASIS	Male
80	-1.39985	1.24e-06	0.030357	Calcium BLOOD CREATINE PHOSPHOKINASE INCREASED	Male
81	-1.28815	5.35e-11	1.31e-06	Calcium BLOOD CREATININE INCREASED	Male
82	5.39035	5.47e-10	1.34e-05	Calcium BREAST CANCER	Female
83	-1.56758	1.77e-12	4.33e-08	Calcium CARDIAC ARREST	Male
84	-1.56722	8.13e-13	1.99e-08	Calcium CARDIAC FAILURE	Male
85	-1.83033	1.29e-09	3.17e-05	Calcium CARDIO-RESPIRATORY ARREST	Male
86	-1.74032	3.71e-51	9.08e-47	Calcium DEATH	Male
87	-1.17931	1.49e-06	0.0364998	Calcium DISEASE PROGRESSION	Male
88	-1.87997	1.05e-10	2.58e-06	Calcium FEBRILE NEUTROPENIA	Male
89	2.39303	1.64e-16	4.02e-12	Calcium FEMUR FRACTURE	Female
90	-1.16767	1.33e-08	0.000325807	Calcium GENERAL PHYSICAL HEALTH DETERIORATION	Male
91	-1.17853	1.19e-06	0.0291198	Calcium HAEMATOCRIT DECREASED	Male
92	-1.12234	3.8e-13	9.3e-09	Calcium HAEMOGLOBIN DECREASED	Male
93	-1.62601	1.89e-08	0.000463636	Calcium HYPERGLYCAEMIA	Male
94	-2.24423	3.68e-14	9.02e-10	Calcium HYPERKALAEMIA	Male
95	2.22493	9e-10	2.21e-05	Calcium INJECTION SITE ERYTHEMA	Female
96	2.01954	5.45e-08	0.00133532	Calcium INJECTION SITE HAEMORRHAGE	Female
97	-1.73103	2.87e-09	7.02e-05	Calcium MULTIPLE MYELOMA	Male
98	-1.63008	6.72e-13	1.65e-08	Calcium NEUTROPENIA	Male
99	1.05222	1.86e-14	4.56e-10	Calcium PAIN IN EXTREMITY	Female
100	-1.72276	2.98e-13	7.31e-09	Calcium PANCYTOPENIA	Male
101	-1.78002	3.07e-19	7.52e-15	Calcium PLATELET COUNT DECREASED	Male
102	-1.43259	7.93e-20	1.94e-15	Calcium RENAL FAILURE	Male
103	-1.41787	3.47e-21	8.51e-17	Calcium RENAL FAILURE ACUTE	Male
104	-1.39078	2.24e-09	5.5e-05	Calcium RENAL IMPAIRMENT	Male
105	-1.23354	6.23e-10	1.53e-05	Calcium RESPIRATORY FAILURE	Male
106	-1.65217	3.5e-21	8.58e-17	Calcium SEPSIS	Male
107	-1.47379	1.11e-06	0.027102	Calcium SEPTIC SHOCK	Male
108	-1.42157	9.95e-14	2.44e-09	Calcium THROMBOCYTOPENIA	Male
109	2.09444	8.76e-07	0.02147	Calcium (As Carbonate) BONE PAIN	Female
110	-1.45509	1.41e-07	0.00346568	Calcium (As Carbonate) CARDIAC ARREST	Male
111	-2.21997	3.23e-09	7.93e-05	Calcium (As Carbonate) CARDIO-RESPIRATORY ARREST	Male
112	-1.37297	9.39e-08	0.00230213	Calcium (As Carbonate) CONVULSION	Male
113	-1.89235	5.02e-07	0.0123026	Calcium (As Carbonate) HAEMODIALYSIS	Male
114	-2.21374	4.26e-09	0.000104388	Calcium Gluconate CARDIAC ARREST	Male
115	-2.39754	2.39e-10	5.85e-06	Calcium Gluconate MULTI-ORGAN FAILURE	Male
116	1.1649	9.39e-07	0.0230087	Calcium Gluconate NAUSEA	Female
117	-1.85634	1.25e-07	0.00305513	Calcium Gluconate RENAL FAILURE ACUTE	Male
118	-1.67385	1.8e-06	0.0441557	Calcium Gluconate RESPIRATORY FAILURE	Male
119	-1.67539	1.2e-06	0.0293173	Calcium Gluconate SEPSIS	Male
120	-1.91737	3.96e-08	0.000970285	Carbamazepine AGGRESSION	Male
121	1.33559	1.95e-06	0.0477968	Carvedilol URINARY TRACT INFECTION	Female
122	-1.51949	3.92e-14	9.6e-10	Citalopram Hydrobromide AGGRESSION	Male
123	-1.03302	4.61e-16	1.13e-11	Citalopram Hydrobromide COMPLETED SUICIDE	Male
124	-1.54518	1.57e-07	0.00384747	Citalopram Hydrobromide PULMONARY OEDEMA	Male
125	-1.24199	4.93e-11	1.21e-06	Clonazepam AGGRESSION	Male
126	2.29099	1.89e-10	4.64e-06	Clonazepam ALOPECIA	Female
127	-1.30492	1.48e-08	0.000362758	Clonazepam BLOOD CREATINE PHOSPHOKINASE INCREASED	Male
128	5.03741	7.73e-08	0.0018933	Clonazepam BREAST CANCER	Female
129	1.93907	2.48e-09	6.07e-05	Clonazepam CONTUSION	Female
130	-6.94032	4.69e-27	1.15e-22	Clonazepam ERECTILE DYSFUNCTION	Male
131	-1.6735	1.03e-07	0.0025237	Clonazepam GRANULOCYTOPENIA	Male
132	1.78135	3.73e-07	0.00914857	Clonazepam MIGRAINE	Female
133	-1.73781	1.08e-07	0.00264447	Clonazepam SLEEP APNOEA SYNDROME	Male
134	-2.04735	3.91e-14	9.58e-10	Clonidine AGGRESSION	Male
135	-1.77839	1.23e-06	0.0300204	Clozapine AGGRESSION	Male
136	-1.86652	4.02e-09	9.86e-05	Clozapine BLOOD CREATINE PHOSPHOKINASE INCREASED	Male
137	1.3233	4.65e-08	0.00114012	Dexamethasone CHEST DISCOMFORT	Female
138	1.0301	2.87e-07	0.0070356	Dexamethasone FLUSHING	Female
139	-1.54795	1.72e-07	0.00420781	Dexamethasone HAEMOPTYSIS	Male
140	1.23249	1.23e-09	3.02e-05	Dexamethasone HYPERSENSITIVITY	Female
141	-5.51883	1.34e-10	3.29e-06	Dexamethasone PROSTATE CANCER	Male
142	1.28628	2.63e-12	6.45e-08	Dexamethasone URINARY TRACT INFECTION	Female
143	-1.2687	1.92e-09	4.7e-05	Diazepam ACCIDENTAL OVERDOSE	Male
144	-1.72124	8.58e-20	2.1e-15	Diazepam DRUG ABUSE	Male
145	-1.68515	6.16e-07	0.0150992	Diazepam DRUG ABUSER	Male
146	-1.57426	5.43e-07	0.0133156	Diazepam PULMONARY CONGESTION	Male
147	-1.69152	2.39e-12	5.87e-08	Diazepam PULMONARY OEDEMA	Male
148	-1.86333	1.52e-06	0.037183	Diazepam SUBSTANCE ABUSE	Male
149	-1.02103	2.37e-09	5.8e-05	Diazepam TOXICITY TO VARIOUS AGENTS	Male
150	-2.33882	2.8e-08	0.000685554	Enalapril Maleate CONCOMITANT DISEASE PROGRESSION	Male
151	1.25015	8.53e-07	0.0209125	Enalapril Maleate URINARY TRACT INFECTION	Female
152	-2.2867	6.2e-08	0.0015183	Esomeprazole RHABDOMYOLYSIS	Male
153	-1.69238	1.2e-07	0.00293092	Exenatide OFF LABEL USE	Male
154	-1.71783	4.12e-08	0.00100922	Exenatide PANCREATITIS ACUTE	Male
155	-2.81186	2.51e-13	6.14e-09	Exenatide RENAL FAILURE ACUTE	Male
156	4.06972	2.02e-07	0.00495798	Fentanyl ALOPECIA	Female
157	1.19049	1.24e-07	0.00303832	Fentanyl APPLICATION SITE PRURITUS	Female
158	1.25456	1.28e-07	0.00313854	Fentanyl BLOOD PRESSURE INCREASED	Female
159	-1.42215	1.26e-06	0.0308523	Fentanyl DRUG ABUSE	Male
160	-1.1044	6.27e-18	1.54e-13	Fentanyl EMOTIONAL DISTRESS	Male
161	3.82453	7.12e-09	0.000174444	Fentanyl FIBROMYALGIA	Female
162	2.19933	1.4e-06	0.0342092	Fentanyl GASTROINTESTINAL DISORDER	Female
163	2.92997	1.14e-11	2.8e-07	Fentanyl MIGRAINE	Female
164	-1.1668	4.05e-17	9.93e-13	Fentanyl MULTI-ORGAN FAILURE	Male
165	1.30623	2.62e-09	6.42e-05	Fentanyl PRURITUS	Female
166	-1.17731	1.2e-17	2.94e-13	Fentanyl RENAL IMPAIRMENT	Male
167	-1.26977	6.27e-20	1.54e-15	Fentanyl RENAL INJURY	Male
168	-1.0035	9.73e-13	2.38e-08	Fentanyl STRESS	Male
169	3.07998	3.17e-09	7.78e-05	Fentanyl THYROID DISORDER	Female
170	1.10946	5.37e-07	0.0131635	Fentanyl URINARY TRACT INFECTION	Female
171	-2.45965	2.31e-12	5.65e-08	Fentanyl Citrate DRUG DEPENDENCE	Male
172	-1.15086	5.55e-10	1.36e-05	Fentanyl Citrate WITHDRAWAL SYNDROME	Male
173	1.10976	8.55e-07	0.0209634	Fluoxetine HEADACHE	Female
174	1.77791	6.02e-07	0.0147513	Gabapentin ALOPECIA	Female
175	-1.32843	1.25e-08	0.000306842	Gabapentin BLOOD CREATININE INCREASED	Male
176	-6.37749	1.59e-18	3.91e-14	Gabapentin ERECTILE DYSFUNCTION	Male
177	-1.26027	4.61e-07	0.011295	Gabapentin HYPOGLYCAEMIA	Male
178	1.90633	1.21e-07	0.00297244	Gabapentin INJECTION SITE ERYTHEMA	Female
179	1.60856	5.54e-08	0.0013586	Gabapentin MULTIPLE SCLEROSIS RELAPSE	Female
180	-1.08143	1.49e-06	0.0366068	Gabapentin SEPSIS	Male
181	1.08191	1.63e-07	0.00399137	Gemfibrozil NAUSEA	Female
182	1.85111	2.1e-08	0.000515674	Gliclazide LACTIC ACIDOSIS	Female
183	2.92387	7.09e-08	0.00173746	Glipizide ALOPECIA	Female
184	-5.8394	5.16e-13	1.26e-08	Glipizide ERECTILE DYSFUNCTION	Male
185	-1.07684	1.31e-14	3.22e-10	Glipizide MYOCARDIAL INFARCTION	Male
186	1.48061	4.49e-08	0.00110055	Glipizide URINARY TRACT INFECTION	Female
187	2.54945	6.18e-08	0.00151342	Glyburide ALOPECIA	Female
188	-5.91272	1.03e-13	2.52e-09	Glyburide ERECTILE DYSFUNCTION	Male
189	1.5404	1.02e-06	0.0250552	Glyburide INJECTION SITE HAEMORRHAGE	Female
190	1.30285	3.31e-07	0.00810799	Glyburide INJECTION SITE PAIN	Female
191	1.21227	3.86e-07	0.00945833	Heparin URINARY TRACT INFECTION	Female
192	1.19374	5.34e-07	0.0130964	Heparin Sodium ABASIA	Female
193	-1.27307	1.34e-06	0.0327964	Heparin Sodium ABDOMINAL ABSCESS	Male
194	-4.64362	5.73e-11	1.4e-06	Heparin Sodium ABDOMINAL WOUND DEHISCENCE	Male
195	-4.035	2.71e-13	6.63e-09	Heparin Sodium ABSCESS	Male
196	5.31104	3.46e-17	8.47e-13	Heparin Sodium ABSCESS LIMB	Female
197	7.13487	3.26e-31	7.99e-27	Heparin Sodium ACETABULUM FRACTURE	Female
198	1.12018	1.5e-06	0.0368362	Heparin Sodium ACTIVATED PARTIAL THROMBOPLASTIN TIME PROLONGED	Female
199	-5.38521	1.01e-09	2.46e-05	Heparin Sodium ACUTE LUNG INJURY	Male
200	3.32824	1.59e-15	3.89e-11	Heparin Sodium ACUTE PRERENAL FAILURE	Female
201	-1.10974	1.03e-19	2.51e-15	Heparin Sodium ACUTE RESPIRATORY FAILURE	Male
202	4.00764	1.8e-18	4.4e-14	Heparin Sodium AMNESIA	Female
203	4.45843	1.26e-13	3.1e-09	Heparin Sodium ANGINA UNSTABLE	Female
204	1.5073	7.53e-11	1.84e-06	Heparin Sodium ANGIOEDEMA	Female
205	3.47481	2.18e-19	5.34e-15	Heparin Sodium ANTIBIOTIC RESISTANT STAPHYLOCOCCUS TEST POSITIVE	Female
206	1.46285	2.49e-49	6.11e-45	Heparin Sodium ANXIETY	Female
207	-2.37623	7.95e-13	1.95e-08	Heparin Sodium AORTIC STENOSIS	Male
208	-4.90284	3.93e-13	9.63e-09	Heparin Sodium AORTIC VALVE DISEASE	Male
209	2.77388	1.79e-10	4.39e-06	Heparin Sodium APNOEA	Female
210	-1.37986	6.78e-08	0.001661	Heparin Sodium ARTERIAL RUPTURE	Male
211	1.50851	1.22e-13	3e-09	Heparin Sodium ARTERIOSCLEROSIS	Female
212	-1.12487	6.49e-14	1.59e-09	Heparin Sodium ARTERIOSCLEROSIS CORONARY ARTERY	Male
213	6.52827	3.93e-40	9.62e-36	Heparin Sodium ARTERIOVENOUS FISTULA SITE COMPLICATION	Female
214	-3.12009	5.25e-38	1.29e-33	Heparin Sodium ARTERIOVENOUS FISTULA THROMBOSIS	Male
215	2.74458	2.62e-27	6.43e-23	Heparin Sodium ARTERIOVENOUS GRAFT SITE INFECTION	Female
216	-1.44808	4.6e-12	1.13e-07	Heparin Sodium ATRIAL FLUTTER	Male
217	-4.95229	5.56e-26	1.36e-21	Heparin Sodium ATRIAL THROMBOSIS	Male
218	6.01643	1.27e-14	3.11e-10	Heparin Sodium ATRIOVENTRICULAR BLOCK	Female
219	-2.76073	9.89e-16	2.42e-11	Heparin Sodium ATRIOVENTRICULAR BLOCK COMPLETE	Male
220	2.3938	1.78e-55	4.35e-51	Heparin Sodium AZOTAEMIA	Female
221	2.31459	6.32e-17	1.55e-12	Heparin Sodium BACTERAEMIA	Female
222	-2.90549	5.31e-09	0.000130048	Heparin Sodium BEDRIDDEN	Male
223	-6.20508	8.96e-17	2.2e-12	Heparin Sodium BENIGN PROSTATIC HYPERPLASIA	Male
224	-5.64363	1.54e-11	3.78e-07	Heparin Sodium BILIARY TRACT DISORDER	Male
225	-4.64429	8.47e-21	2.07e-16	Heparin Sodium BLOOD GLUCOSE FLUCTUATION	Male
226	1.68131	6.76e-13	1.66e-08	Heparin Sodium BLOOD PRESSURE INCREASED	Female
227	-2.63329	4.09e-07	0.0100323	Heparin Sodium BLOOD PRESSURE SYSTOLIC DECREASED	Male
228	-1.89127	5.06e-08	0.00123929	Heparin Sodium BLOODY DISCHARGE	Male
229	2.27051	7.27e-12	1.78e-07	Heparin Sodium BRAIN INJURY	Female
230	5.98894	2.36e-14	5.77e-10	Heparin Sodium BREAST CANCER	Female
231	4.93265	3.2e-19	7.85e-15	Heparin Sodium BREAST MASS	Female
232	6.41803	3.49e-19	8.55e-15	Heparin Sodium BRONCHIAL HYPERREACTIVITY	Female
233	2.35243	1.29e-07	0.00316404	Heparin Sodium BRONCHOPNEUMONIA	Female
234	5.69098	1.37e-43	3.35e-39	Heparin Sodium BUNDLE BRANCH BLOCK LEFT	Female
235	6.47862	5.48e-20	1.34e-15	Heparin Sodium CALCIPHYLAXIS	Female
236	-2.67175	1.18e-27	2.9e-23	Heparin Sodium CANDIDIASIS	Male
237	3.30672	8.25e-17	2.02e-12	Heparin Sodium CANDIDURIA	Female
238	-5.57149	7.32e-21	1.79e-16	Heparin Sodium CARDIAC ANEURYSM	Male
239	-1.63581	3.56e-21	8.71e-17	Heparin Sodium CARDIAC DISORDER	Male
240	-5.12255	2.72e-15	6.66e-11	Heparin Sodium CARDIAC ENZYMES INCREASED	Male
241	-3.03474	9.21e-09	0.000225659	Heparin Sodium CARDIAC FAILURE CHRONIC	Male
242	-5.41323	6.62e-10	1.62e-05	Heparin Sodium CARDIAC FLUTTER	Male
243	-4.75733	7.18e-12	1.76e-07	Heparin Sodium CARDIAC OUTPUT DECREASED	Male
244	-1.41109	3.73e-17	9.14e-13	Heparin Sodium CARDIAC TAMPONADE	Male
245	2.71746	1.36e-12	3.34e-08	Heparin Sodium CARDIAC VALVE DISEASE	Female
246	-4.94868	9.48e-20	2.32e-15	Heparin Sodium CARDIAC VALVE VEGETATION	Male
247	-1.22451	1.77e-52	4.34e-48	Heparin Sodium CARDIOGENIC SHOCK	Male
248	-2.45856	2.03e-31	4.96e-27	Heparin Sodium CARDIOMEGALY	Male
249	2.40459	5.04e-18	1.24e-13	Heparin Sodium CARDIOPULMONARY FAILURE	Female
250	-5.62045	1.4e-21	3.44e-17	Heparin Sodium CARDIORENAL SYNDROME	Male
251	1.53307	5.77e-29	1.41e-24	Heparin Sodium CELLULITIS	Female
252	1.20961	1.61e-35	3.95e-31	Heparin Sodium CEREBROVASCULAR ACCIDENT	Female
253	4.21933	6.92e-15	1.7e-10	Heparin Sodium CEREBROVASCULAR DISORDER	Female
254	-1.34448	7.93e-32	1.94e-27	Heparin Sodium CHILLS	Male
255	-3.55165	2.33e-21	5.72e-17	Heparin Sodium CHOLECYSTITIS ACUTE	Male
256	-1.22064	1.31e-07	0.00321337	Heparin Sodium CHOLELITHIASIS	Male
257	-1.47392	3.02e-08	0.000740718	Heparin Sodium CIRCULATORY COLLAPSE	Male
258	1.63633	1.78e-22	4.37e-18	Heparin Sodium CLOSTRIDIAL INFECTION	Female
259	6.37619	1.2e-18	2.94e-14	Heparin Sodium CLOSTRIDIUM DIFFICILE SEPSIS	Female
260	-1.18515	9.83e-24	2.41e-19	Heparin Sodium CONFUSIONAL STATE	Male
261	1.56978	2.28e-18	5.59e-14	Heparin Sodium CONTUSION	Female
262	-4.25805	6.53e-23	1.6e-18	Heparin Sodium CORONARY ARTERY THROMBOSIS	Male
263	1.48597	8.89e-21	2.18e-16	Heparin Sodium CYANOSIS	Female
264	5.28866	6.4e-17	1.57e-12	Heparin Sodium DEFORMITY	Female
265	1.1718	2.57e-30	6.29e-26	Heparin Sodium DEHYDRATION	Female
266	-5.90286	1.04e-13	2.56e-09	Heparin Sodium DELAYED RECOVERY FROM ANAESTHESIA	Male
267	-2.3238	7.57e-25	1.85e-20	Heparin Sodium DELIRIUM	Male
268	-5.75735	1.92e-12	4.71e-08	Heparin Sodium DEMYELINATING POLYNEUROPATHY	Male
269	1.34124	1.84e-16	4.5e-12	Heparin Sodium DEPRESSED LEVEL OF CONSCIOUSNESS	Female
270	-3.61294	1.13e-26	2.77e-22	Heparin Sodium DEVICE RELATED SEPSIS	Male
271	2.11637	4.95e-10	1.21e-05	Heparin Sodium DIVERTICULITIS	Female
272	4.68095	5.05e-16	1.24e-11	Heparin Sodium DUODENITIS	Female
273	1.79113	8.68e-10	2.13e-05	Heparin Sodium DYSKINESIA	Female
274	-1.55545	1.18e-07	0.00289428	Heparin Sodium DYSPNOEA EXERTIONAL	Male
275	-4.44071	1.59e-09	3.9e-05	Heparin Sodium EAR DISORDER	Male
276	1.53641	2.03e-07	0.00497593	Heparin Sodium EMOTIONAL DISTRESS	Female
277	-3.9352	1.58e-09	3.87e-05	Heparin Sodium EMPYEMA	Male
278	-1.11246	3.41e-14	8.36e-10	Heparin Sodium ENCEPHALOPATHY	Male
279	1.69555	6.6e-07	0.016174	Heparin Sodium ENTEROBACTER INFECTION	Female
280	-1.46945	2.17e-08	0.000531941	Heparin Sodium ENTEROBACTER PNEUMONIA	Male
281	-3.33746	3.26e-11	7.98e-07	Heparin Sodium ENTEROCOCCAL BACTERAEMIA	Male
282	1.10852	1.09e-15	2.67e-11	Heparin Sodium ENTEROCOCCAL INFECTION	Female
283	-5.99849	1.31e-14	3.2e-10	Heparin Sodium ENTEROCOCCUS TEST POSITIVE	Male
284	7.13487	3.26e-31	7.99e-27	Heparin Sodium ESCHAR	Female
285	-5.86276	2.4e-13	5.88e-09	Heparin Sodium ESCHERICHIA TEST POSITIVE	Male
286	-5.18893	5.18e-16	1.27e-11	Heparin Sodium EXTRAVASATION	Male
287	1.98904	3.32e-10	8.14e-06	Heparin Sodium FACE OEDEMA	Female
288	-3.58087	1.57e-11	3.84e-07	Heparin Sodium FACIAL PAIN	Male
289	-1.27688	3.68e-16	9.01e-12	Heparin Sodium FALL	Male
290	2.78125	1.16e-23	2.85e-19	Heparin Sodium FEELING COLD	Female
291	2.34204	3.89e-63	9.53e-59	Heparin Sodium FEELING HOT	Female
292	6.21936	9.02e-17	2.21e-12	Heparin Sodium FIBRIN INCREASED	Female
293	-1.66038	1.16e-06	0.0284816	Heparin Sodium FLANK PAIN	Male
294	1.16194	5.11e-19	1.25e-14	Heparin Sodium FLUSHING	Female
295	-6.31322	4.92e-18	1.21e-13	Heparin Sodium FUNCTIONAL GASTROINTESTINAL DISORDER	Male
296	-1.63294	1.06e-12	2.59e-08	Heparin Sodium GAIT DISTURBANCE	Male
297	-3.77901	5.64e-11	1.38e-06	Heparin Sodium GALLBLADDER DISORDER	Male
298	-1.19376	1.35e-08	0.000330422	Heparin Sodium GASTRIC ULCER	Male
299	1.73918	6.16e-19	1.51e-14	Heparin Sodium GASTRITIS	Female
300	-1.43822	2.67e-35	6.55e-31	Heparin Sodium GASTROINTESTINAL HAEMORRHAGE	Male
301	1.56874	3.57e-23	8.74e-19	Heparin Sodium GENERAL PHYSICAL HEALTH DETERIORATION	Female
302	1.23865	1.33e-09	3.25e-05	Heparin Sodium GENERALISED OEDEMA	Female
303	-6.08819	1.64e-15	4.01e-11	Heparin Sodium GRAFT COMPLICATION	Male
304	-1.07478	7.52e-13	1.84e-08	Heparin Sodium HAEMATEMESIS	Male
305	-2.14589	1.28e-08	0.000314616	Heparin Sodium HAEMATOCRIT DECREASED	Male
306	-1.07627	8.31e-14	2.04e-09	Heparin Sodium HAEMODYNAMIC INSTABILITY	Male
307	-4.46769	1.05e-09	2.58e-05	Heparin Sodium HAEMOPHILUS INFECTION	Male
308	1.15273	1.62e-14	3.98e-10	Heparin Sodium HAEMOPTYSIS	Female
309	-5.08817	6.22e-15	1.53e-10	Heparin Sodium HAEMORRHAGIC ANAEMIA	Male
310	7.68477	2.48e-89	6.08e-85	Heparin Sodium HAEMORRHAGIC DIATHESIS	Female
311	1.34667	4.35e-15	1.07e-10	Heparin Sodium HEART RATE INCREASED	Female
312	-2.457	3.08e-08	0.000754441	Heparin Sodium HEART VALVE INCOMPETENCE	Male
313	-3.33785	3.05e-16	7.46e-12	Heparin Sodium HEPATIC CIRRHOSIS	Male
314	-2.77269	3.13e-63	7.66e-59	Heparin Sodium HEPATIC FAILURE	Male
315	2.14639	1.61e-08	0.000394797	Heparin Sodium HEPATIC NECROSIS	Female
316	-6.32803	3.25e-18	7.97e-14	Heparin Sodium HEPATORENAL SYNDROME	Male
317	-2.19096	1.67e-08	0.000410348	Heparin Sodium HERPES ZOSTER	Male
318	-2.5201	3.31e-07	0.00810579	Heparin Sodium HIATUS HERNIA	Male
319	6.96162	9.64e-28	2.36e-23	Heparin Sodium HILAR LYMPHADENOPATHY	Female
320	-5.82151	5.51e-13	1.35e-08	Heparin Sodium HIP FRACTURE	Male
321	-3.46766	1.16e-08	0.000284778	Heparin Sodium HISTIOCYTOSIS HAEMATOPHAGIC	Male
322	-2.06845	7.43e-09	0.000182126	Heparin Sodium HYPERBILIRUBINAEMIA	Male
323	1.87357	7.11e-10	1.74e-05	Heparin Sodium HYPERCALCAEMIA	Female
324	-2.18406	7.21e-07	0.0176579	Heparin Sodium HYPERCHOLESTEROLAEMIA	Male
325	2.54686	5.31e-18	1.3e-13	Heparin Sodium HYPERLIPIDAEMIA	Female
326	7.31196	3.25e-35	7.96e-31	Heparin Sodium HYPEROSMOLAR STATE	Female
327	3.66697	6.09e-12	1.49e-07	Heparin Sodium HYPERTRIGLYCERIDAEMIA	Female
328	5.14695	2.03e-22	4.97e-18	Heparin Sodium HYPOCALCAEMIA	Female
329	1.97121	9.2e-19	2.25e-14	Heparin Sodium HYPOMAGNESAEMIA	Female
330	1.63572	8.28e-36	2.03e-31	Heparin Sodium HYPOVOLAEMIA	Female
331	-2.01232	1.24e-06	0.030295	Heparin Sodium HYPOVOLAEMIC SHOCK	Male
332	-2.69258	2.32e-43	5.68e-39	Heparin Sodium HYPOXIC-ISCHAEMIC ENCEPHALOPATHY	Male
333	1.39021	1.66e-08	0.000407172	Heparin Sodium ILEUS	Female
334	-3.74248	2.84e-08	0.000695967	Heparin Sodium IMMOBILE	Male
335	-5.71293	4.42e-12	1.08e-07	Heparin Sodium IMMUNOSUPPRESSION	Male
336	3.42264	8.14e-17	1.99e-12	Heparin Sodium IMPAIRED GASTRIC EMPTYING	Female
337	-1.75637	4.5e-11	1.1e-06	Heparin Sodium IMPAIRED HEALING	Male
338	-6.44133	1.18e-19	2.9e-15	Heparin Sodium INCISIONAL DRAINAGE	Male
339	-6.5715	1.89e-21	4.62e-17	Heparin Sodium INCISIONAL HERNIA, OBSTRUCTIVE	Male
340	-2.06588	3.17e-18	7.77e-14	Heparin Sodium INCONTINENCE	Male
341	5.31104	3.46e-17	8.47e-13	Heparin Sodium INCREASED UPPER AIRWAY SECRETION	Female
342	6.09591	1.98e-15	4.86e-11	Heparin Sodium INFECTION SUSCEPTIBILITY INCREASED	Female
343	3.81224	7.63e-16	1.87e-11	Heparin Sodium INJECTION SITE HAEMORRHAGE	Female
344	5.90317	1.51e-13	3.7e-09	Heparin Sodium INJECTION SITE IRRITATION	Female
345	-2.12339	2.35e-10	5.75e-06	Heparin Sodium INTERNATIONAL NORMALISED RATIO INCREASED	Male
346	2.28828	3.83e-07	0.00938273	Heparin Sodium INTESTINAL INFARCTION	Female
347	2.26951	2.56e-11	6.28e-07	Heparin Sodium INTESTINAL OBSTRUCTION	Female
348	-4.1394	2.3e-14	5.63e-10	Heparin Sodium IRRITABILITY	Male
349	-1.81535	3.58e-29	8.76e-25	Heparin Sodium ISCHAEMIC CARDIOMYOPATHY	Male
350	-1.29972	3.33e-19	8.17e-15	Heparin Sodium ISCHAEMIC HEPATITIS	Male
351	-1.87168	5.24e-11	1.28e-06	Heparin Sodium JAUNDICE	Male
352	-4.72823	6.99e-17	1.71e-12	Heparin Sodium JOINT SWELLING	Male
353	3.93295	7.7e-23	1.89e-18	Heparin Sodium KLEBSIELLA INFECTION	Female
354	2.5243	2.66e-18	6.52e-14	Heparin Sodium LACRIMATION INCREASED	Female
355	-1.1684	5.96e-13	1.46e-08	Heparin Sodium LACTIC ACIDOSIS	Male
356	-5.64363	1.54e-11	3.78e-07	Heparin Sodium LATENT SYPHILIS	Male
357	-5.54638	1.67e-20	4.1e-16	Heparin Sodium LEFT VENTRICULAR DYSFUNCTION	Male
358	1.37369	1.94e-13	4.75e-09	Heparin Sodium LIVER FUNCTION TEST ABNORMAL	Female
359	1.20197	1.24e-07	0.00304341	Heparin Sodium LOCAL SWELLING	Female
360	6.26593	2.62e-17	6.43e-13	Heparin Sodium LOW CARDIAC OUTPUT SYNDROME	Female
361	1.92606	5.36e-30	1.31e-25	Heparin Sodium LOWER GASTROINTESTINAL HAEMORRHAGE	Female
362	-3.49415	7.72e-09	0.000189172	Heparin Sodium LUNG INFECTION PSEUDOMONAL	Male
363	1.41177	1.18e-13	2.9e-09	Heparin Sodium LUNG INFILTRATION	Female
364	-5.80044	8.36e-13	2.05e-08	Heparin Sodium MASTOIDITIS	Male
365	-1.62762	6.93e-11	1.7e-06	Heparin Sodium MELAENA	Male
366	-2.21578	1.7e-12	4.18e-08	Heparin Sodium MENTAL DISORDER	Male
367	5.96161	4.52e-27	1.11e-22	Heparin Sodium METASTASES TO LIVER	Female
368	-3.051	9.25e-13	2.27e-08	Heparin Sodium MITRAL VALVE DISEASE	Male
369	-1.22929	6.71e-13	1.64e-08	Heparin Sodium MITRAL VALVE INCOMPETENCE	Male
370	-6.5715	1.89e-21	4.62e-17	Heparin Sodium MORTON'S NEUROMA	Male
371	6.96917	6.1e-81	1.49e-76	Heparin Sodium MOTOR DYSFUNCTION	Female
372	-1.46299	6.66e-65	1.63e-60	Heparin Sodium MULTI-ORGAN FAILURE	Male
373	-3.63824	4.52e-25	1.11e-20	Heparin Sodium MULTIPLE MYELOMA	Male
374	2.91317	4.81e-14	1.18e-09	Heparin Sodium MUSCLE HAEMORRHAGE	Female
375	3.97563	1.26e-23	3.08e-19	Heparin Sodium MUSCULOSKELETAL CHEST PAIN	Female
376	-3.162	2.73e-18	6.69e-14	Heparin Sodium MYOCARDIAL ISCHAEMIA	Male
377	-2.96562	2.36e-28	5.79e-24	Heparin Sodium NECK PAIN	Male
378	3.51197	3.53e-72	8.64e-68	Heparin Sodium NECROSIS	Female
379	-4.90284	3.93e-13	9.63e-09	Heparin Sodium NEPHROLITHIASIS	Male
380	4.07895	1.59e-19	3.89e-15	Heparin Sodium NERVOUSNESS	Female
381	-2.54564	2.24e-07	0.00550043	Heparin Sodium NEURALGIA	Male
382	-5.64363	1.54e-11	3.78e-07	Heparin Sodium NEUROMYOPATHY	Male
383	1.29707	3.95e-13	9.68e-09	Heparin Sodium NEUTROPENIA	Female
384	5.96161	4.52e-27	1.11e-22	Heparin Sodium NON-SMALL CELL LUNG CANCER METASTATIC	Female
385	1.79438	2.21e-08	0.000542131	Heparin Sodium OBSTRUCTIVE AIRWAYS DISORDER	Female
386	-6.12256	7.13e-16	1.75e-11	Heparin Sodium ODYNOPHAGIA	Male
387	2.87333	2.16e-09	5.3e-05	Heparin Sodium OLIGURIA	Female
388	-4.5955	1.31e-10	3.22e-06	Heparin Sodium OSTEONECROSIS	Male
389	1.76957	7.54e-08	0.00184827	Heparin Sodium OVERDOSE	Female
390	1.82087	3.01e-12	7.36e-08	Heparin Sodium OXYGEN SATURATION DECREASED	Female
391	-3.74248	2.84e-08	0.000695967	Heparin Sodium PAIN IN JAW	Male
392	-5.49419	1.89e-10	4.63e-06	Heparin Sodium PANCREATIC DISORDER	Male
393	3.15659	9.23e-15	2.26e-10	Heparin Sodium PANCREATITIS	Female
394	-1.74353	2.86e-15	7e-11	Heparin Sodium PANCYTOPENIA	Male
395	4.65785	9.34e-16	2.29e-11	Heparin Sodium PELVIC HAEMATOMA	Female
396	1.69654	1.13e-07	0.00277148	Heparin Sodium PEPTIC ULCER	Female
397	-2.35364	6.59e-12	1.62e-07	Heparin Sodium PERICARDITIS	Male
398	2.33039	6.38e-11	1.56e-06	Heparin Sodium PERIPHERAL ARTERIAL OCCLUSIVE DISEASE	Female
399	1.84477	3.39e-21	8.31e-17	Heparin Sodium PERIPHERAL COLDNESS	Female
400	-1.45369	5.78e-09	0.000141555	Heparin Sodium PERITONITIS BACTERIAL	Male
401	2.92081	5.66e-12	1.39e-07	Heparin Sodium PHARYNGITIS	Female
402	-5.64363	1.54e-11	3.78e-07	Heparin Sodium PLATELET COUNT ABNORMAL	Male
403	7.55414	1.26e-81	3.09e-77	Heparin Sodium PLATELET DISORDER	Female
404	-1.14909	8.61e-11	2.11e-06	Heparin Sodium PNEUMONIA ASPIRATION	Male
405	-6.96186	6.54e-28	1.6e-23	Heparin Sodium PNEUMONIA KLEBSIELLA	Male
406	-5.09442	6.72e-22	1.65e-17	Heparin Sodium PNEUMONIA STAPHYLOCOCCAL	Male
407	-3.13935	2.33e-12	5.72e-08	Heparin Sodium PNEUMONITIS	Male
408	6.14656	5.76e-16	1.41e-11	Heparin Sodium PNEUMOTHORAX TRAUMATIC	Female
409	-1.38756	5e-19	1.23e-14	Heparin Sodium POST PROCEDURAL HAEMORRHAGE	Male
410	-2.23236	2.02e-09	4.96e-05	Heparin Sodium PRODUCTIVE COUGH	Male
411	-5.88295	1.58e-13	3.88e-09	Heparin Sodium PROSTATITIS	Male
412	6.33309	4.12e-18	1.01e-13	Heparin Sodium PROTEINURIA	Female
413	3.2685	9.37e-15	2.3e-10	Heparin Sodium PSEUDOMEMBRANOUS COLITIS	Female
414	-6.52083	9.87e-21	2.42e-16	Heparin Sodium PSEUDOMONAL BACTERAEMIA	Male
415	7.00349	1.52e-28	3.73e-24	Heparin Sodium PSEUDOMONAL SEPSIS	Female
416	2.44362	2.49e-08	0.000608954	Heparin Sodium PULMONARY ALVEOLAR HAEMORRHAGE	Female
417	-1.66626	4.7e-21	1.15e-16	Heparin Sodium PULMONARY HYPERTENSION	Male
418	6.14656	5.76e-16	1.41e-11	Heparin Sodium PULMONARY VALVE INCOMPETENCE	Female
419	-2.56089	4.49e-09	0.00010994	Heparin Sodium RASH PRURITIC	Male
420	2.13227	3.2e-54	7.85e-50	Heparin Sodium RECTAL HAEMORRHAGE	Female
421	6.97571	5.21e-28	1.28e-23	Heparin Sodium RENAL ATROPHY	Female
422	-5.32801	1.25e-17	3.06e-13	Heparin Sodium RENAL PAIN	Male
423	-4.10543	5.23e-14	1.28e-09	Heparin Sodium RESPIRATORY ACIDOSIS	Male
424	2.13443	2.01e-72	4.94e-68	Heparin Sodium RESPIRATORY DISTRESS	Female
425	-5.44072	4.36e-10	1.07e-05	Heparin Sodium RESPIRATORY SYNCYTIAL VIRUS INFECTION	Male
426	-1.08003	3.83e-12	9.39e-08	Heparin Sodium RESTLESSNESS	Male
427	-1.92543	1.79e-12	4.38e-08	Heparin Sodium RETROPERITONEAL HAEMATOMA	Male
428	7.60508	1.51e-84	3.69e-80	Heparin Sodium SCAR	Female
429	-7.31433	1.97e-35	4.82e-31	Heparin Sodium SERRATIA BACTERAEMIA	Male
430	-2.14844	1.34e-14	3.28e-10	Heparin Sodium SERRATIA INFECTION	Male
431	7.17206	5.16e-32	1.26e-27	Heparin Sodium SHUNT THROMBOSIS	Female
432	2.75409	6.01e-24	1.47e-19	Heparin Sodium SKIN BURNING SENSATION	Female
433	3.71571	3.66e-28	8.97e-24	Heparin Sodium SKIN NECROSIS	Female
434	-1.26071	3.04e-08	0.0007456	Heparin Sodium SKIN ULCER	Male
435	-5.10593	4.45e-22	1.09e-17	Heparin Sodium SLEEP APNOEA SYNDROME	Male
436	-3.18891	5.68e-26	1.39e-21	Heparin Sodium STAPHYLOCOCCAL BACTERAEMIA	Male
437	-5.44072	4.36e-10	1.07e-05	Heparin Sodium STILL'S DISEASE ADULT ONSET	Male
438	-1.88304	9.82e-10	2.41e-05	Heparin Sodium SUBARACHNOID HAEMORRHAGE	Male
439	-6.12256	7.13e-16	1.75e-11	Heparin Sodium SUBCUTANEOUS EMPHYSEMA	Male
440	1.85753	1.25e-10	3.06e-06	Heparin Sodium SWELLING FACE	Female
441	-4.23876	8.48e-44	2.08e-39	Heparin Sodium SYSTEMIC INFLAMMATORY RESPONSE SYNDROME	Male
442	3.1472	1.04e-22	2.56e-18	Heparin Sodium TACHYPNOEA	Female
443	-6.10548	1.08e-15	2.65e-11	Heparin Sodium THROMBOCYTOSIS	Male
444	-1.91717	1.3e-11	3.18e-07	Heparin Sodium THROMBOPHLEBITIS SUPERFICIAL	Male
445	-6.12256	7.13e-16	1.75e-11	Heparin Sodium TONGUE PARALYSIS	Male
446	-3.44068	1.75e-08	0.000428633	Heparin Sodium TRACHEAL STENOSIS	Male
447	-4.32745	8.42e-09	0.000206255	Heparin Sodium TRANSAMINASES INCREASED	Male
448	-2.52736	1.77e-31	4.33e-27	Heparin Sodium TRANSIENT ISCHAEMIC ATTACK	Male
449	6.28867	1.42e-17	3.47e-13	Heparin Sodium TRAUMATIC LIVER INJURY	Female
450	-5.88295	1.58e-13	3.88e-09	Heparin Sodium URAEMIC ENCEPHALOPATHY	Male
451	-3.13444	6.53e-11	1.6e-06	Heparin Sodium URINARY RETENTION	Male
452	-4.53757	9.91e-15	2.43e-10	Heparin Sodium URINARY TRACT INFECTION BACTERIAL	Male
453	3.20852	9.93e-37	2.43e-32	Heparin Sodium URINARY TRACT INFECTION ENTEROCOCCAL	Female
454	2.05695	2.35e-16	5.77e-12	Heparin Sodium UROSEPSIS	Female
455	1.5222	4.94e-12	1.21e-07	Heparin Sodium URTICARIA	Female
456	6.55563	4.66e-21	1.14e-16	Heparin Sodium VAGINAL HAEMORRHAGE	Female
457	6.96917	6.1e-81	1.49e-76	Heparin Sodium VASCULAR GRAFT COMPLICATION	Female
458	1.01759	1.45e-14	3.56e-10	Heparin Sodium VASCULAR GRAFT OCCLUSION	Female
459	4.35476	1.77e-16	4.35e-12	Heparin Sodium VASCULAR INSUFFICIENCY	Female
460	4.68461	3.53e-80	8.65e-76	Heparin Sodium VASCULITIS	Female
461	3.80368	2.53e-66	6.21e-62	Heparin Sodium VENOUS STENOSIS	Female
462	1.75402	7.11e-07	0.0174124	Heparin Sodium VISUAL IMPAIRMENT	Female
463	2.77388	1.79e-10	4.39e-06	Heparin Sodium WEANING FAILURE	Female
464	4.82806	2.03e-89	4.97e-85	Heparin Sodium WOUND DEHISCENCE	Female
465	1.0095	1.47e-12	3.61e-08	Ibuprofen ABDOMINAL PAIN UPPER	Female
466	-2.3059	5.39e-16	1.32e-11	Ibuprofen ACUTE MYOCARDIAL INFARCTION	Male
467	-1.0283	6.24e-07	0.0153016	Ibuprofen AGITATION	Male
468	1.71398	1.37e-06	0.0335027	Ibuprofen ALOPECIA	Female
469	5.44539	3.26e-10	8e-06	Ibuprofen BILIARY COLIC	Female
470	6.00554	9.07e-15	2.22e-10	Ibuprofen BILIARY DYSKINESIA	Female
471	-2.32365	1.16e-12	2.83e-08	Ibuprofen BLOOD CREATINE PHOSPHOKINASE INCREASED	Male
472	5.00441	1.15e-07	0.00282485	Ibuprofen BREAST CANCER	Female
473	2.53717	1.38e-07	0.00339389	Ibuprofen CHOLECYSTECTOMY	Female
474	2.50098	9.39e-13	2.3e-08	Ibuprofen CHOLECYSTITIS	Female
475	4.27114	2.48e-12	6.07e-08	Ibuprofen CHOLECYSTITIS ACUTE	Female
476	6.13044	6.04e-60	1.48e-55	Ibuprofen CHOLECYSTITIS CHRONIC	Female
477	3.00254	1.16e-43	2.85e-39	Ibuprofen CHOLELITHIASIS	Female
478	-1.46227	3.01e-12	7.37e-08	Ibuprofen CORONARY ARTERY DISEASE	Male
479	2.28494	6.84e-35	1.68e-30	Ibuprofen DEEP VEIN THROMBOSIS	Female
480	1.11321	6.03e-08	0.00147768	Ibuprofen DYSPEPSIA	Female
481	-6.42044	5.46e-19	1.34e-14	Ibuprofen ERECTILE DYSFUNCTION	Male
482	2.98378	2.2e-07	0.00539225	Ibuprofen FIBROMYALGIA	Female
483	4.12172	1.92e-40	4.71e-36	Ibuprofen GALLBLADDER DISORDER	Female
484	5.17448	1.47e-08	0.000360808	Ibuprofen GALLBLADDER INJURY	Female
485	-1.75086	1.07e-07	0.0026187	Ibuprofen GASTRIC HAEMORRHAGE	Male
486	-1.11562	3.08e-11	7.55e-07	Ibuprofen GASTROINTESTINAL HAEMORRHAGE	Male
487	-1.92051	1.04e-06	0.0255109	Ibuprofen HALLUCINATION, VISUAL	Male
488	1.81976	3.31e-10	8.12e-06	Ibuprofen INJECTION SITE ERYTHEMA	Female
489	5.32662	1.89e-09	4.63e-05	Ibuprofen MENORRHAGIA	Female
490	1.53748	7.47e-09	0.00018302	Ibuprofen MIGRAINE	Female
491	5.05508	6.4e-08	0.00156817	Ibuprofen OVARIAN CYST	Female
492	3.49473	4.77e-07	0.0116905	Ibuprofen PROCEDURAL PAIN	Female
493	2.30669	3.71e-41	9.09e-37	Ibuprofen PULMONARY EMBOLISM	Female
494	4.95191	2.08e-07	0.00509119	Ibuprofen PULMONARY INFARCTION	Female
495	-1.01446	1.51e-07	0.00368916	Ibuprofen SEPSIS	Male
496	1.3424	1.24e-07	0.00303615	Ibuprofen THROMBOSIS	Female
497	1.55204	4.47e-12	1.09e-07	Ibuprofen URINARY TRACT INFECTION	Female
498	5.34711	1.41e-09	3.46e-05	Ibuprofen VAGINAL HAEMORRHAGE	Female
499	-1.08831	2.17e-07	0.00531603	Insulin Product ACUTE MYOCARDIAL INFARCTION	Male
500	2.07169	9.33e-08	0.00228633	Insulin Product ALOPECIA	Female
501	-1.5224	2.25e-09	5.52e-05	Insulin Product BLOOD CREATINE PHOSPHOKINASE INCREASED	Male
502	2.04373	5.89e-08	0.00144373	Insulin Product CAESAREAN SECTION	Female
503	1.25819	1.01e-06	0.0248141	Insulin Product CONTUSION	Female
504	-5.40477	1.89e-18	4.62e-14	Insulin Product ERECTILE DYSFUNCTION	Male
505	1.3211	5.78e-07	0.0141566	Insulin Product HYPERSENSITIVITY	Female
506	1.44922	2.48e-15	6.07e-11	Insulin Product URINARY TRACT INFECTION	Female
507	-1.85403	8.32e-08	0.00203817	Labetalol Hydrochloride RENAL FAILURE	Male
508	-1.80774	6.47e-08	0.00158648	Lamotrigine DEATH	Male
509	2.62173	3.36e-07	0.00824511	Lamotrigine DIPLOPIA	Female
510	1.11581	1.13e-06	0.0277608	Lamotrigine NAUSEA	Female
511	3.48372	6.21e-07	0.0152134	Lamotrigine SEROTONIN SYNDROME	Female
512	1.03437	1.03e-07	0.00252939	Lansoprazole HEADACHE	Female
513	-1.25299	4.95e-07	0.0121216	Lansoprazole LIVER FUNCTION TEST ABNORMAL	Male
514	-1.24966	9.2e-07	0.0225545	Lansoprazole RHABDOMYOLYSIS	Male
515	2.16939	8.26e-08	0.00202479	Lansoprazole RHEUMATOID ARTHRITIS	Female
516	-4.80952	9.55e-07	0.0233947	Leuprorelin Acetate PROSTATE CANCER	Male
517	-2.71814	1.38e-06	0.0337524	Levodopa ABNORMAL BEHAVIOUR	Male
518	-2.84726	2.22e-08	0.000544199	Levodopa PATHOLOGICAL GAMBLING	Male
519	1.8198	1.32e-11	3.23e-07	Levothyroxine Sodium ALOPECIA	Female
520	-1.51875	8.26e-07	0.0202463	Levothyroxine Sodium ASCITES	Male
521	4.84559	5e-07	0.0122574	Levothyroxine Sodium BREAST CANCER	Female
522	-1.52957	3.56e-07	0.00871713	Levothyroxine Sodium GRANULOCYTOPENIA	Male
523	-2.39531	1.11e-17	2.72e-13	Levothyroxine Sodium HAEMOPTYSIS	Male
524	2.09042	6.79e-07	0.0166284	Levothyroxine Sodium HOT FLUSH	Female
525	2.12894	1.06e-07	0.00260441	Levothyroxine Sodium INJECTION SITE ERYTHEMA	Female
526	-1.15892	1.45e-07	0.00356321	Levothyroxine Sodium PANCREATITIS	Male
527	-2.50903	3.6e-11	8.83e-07	Levothyroxine Sodium RENAL TUBULAR NECROSIS	Male
528	-1.97985	4.57e-12	1.12e-07	Levothyroxine Sodium RESPIRATORY DISTRESS	Male
529	-1.02732	7.02e-08	0.00171915	Levothyroxine Sodium RESPIRATORY FAILURE	Male
530	-1.11611	6.07e-09	0.000148801	Levothyroxine Sodium RHABDOMYOLYSIS	Male
531	1.99591	2.74e-23	6.71e-19	Lisinopril ALOPECIA	Female
532	-1.26758	5.72e-23	1.4e-18	Lisinopril ANGIOEDEMA	Male
533	-5.99688	1.77e-14	4.33e-10	Lisinopril BENIGN PROSTATIC HYPERPLASIA	Male
534	-1.3021	3.43e-10	8.41e-06	Lisinopril BLOOD CREATINE PHOSPHOKINASE INCREASED	Male
535	-1.14503	2.99e-18	7.33e-14	Lisinopril BLOOD CREATININE INCREASED	Male
536	5.69635	1.1e-22	2.69e-18	Lisinopril BREAST CANCER	Female
537	5.81697	6.57e-13	1.61e-08	Lisinopril BREAST CANCER FEMALE	Female
538	2.40322	2.18e-08	0.00053502	Lisinopril CHOLECYSTITIS CHRONIC	Female
539	1.71698	2.16e-08	0.000528539	Lisinopril CYSTITIS	Female
540	-6.9028	4.4e-52	1.08e-47	Lisinopril ERECTILE DYSFUNCTION	Male
541	2.6701	6.58e-10	1.61e-05	Lisinopril FEMUR FRACTURE	Female
542	2.89853	3.61e-12	8.85e-08	Lisinopril FIBROMYALGIA	Female
543	-1.16732	4.07e-69	9.97e-65	Lisinopril FLUSHING	Male
544	-1.2114	8.53e-17	2.09e-12	Lisinopril HYPERKALAEMIA	Male
545	1.22254	1.08e-07	0.00263608	Lisinopril INJECTION SITE ERYTHEMA	Female
546	1.11229	2.5e-10	6.12e-06	Lisinopril INJECTION SITE PAIN	Female
547	1.54837	3.75e-09	9.19e-05	Lisinopril MIGRAINE	Female
548	-1.30487	9.96e-07	0.0243984	Lisinopril ORTHOSTATIC HYPOTENSION	Male
549	1.05352	5.67e-08	0.00139047	Lisinopril OSTEOARTHRITIS	Female
550	1.54087	1.44e-07	0.00352953	Lisinopril OSTEOPOROSIS	Female
551	-6.40597	4.48e-19	1.1e-14	Lisinopril PROSTATE CANCER	Male
552	-5.92021	9.43e-14	2.31e-09	Lisinopril PROSTATIC SPECIFIC ANTIGEN INCREASED	Male
553	-1.01532	1.15e-06	0.0282339	Lisinopril RESPIRATORY DISTRESS	Male
554	-1.16915	6.37e-14	1.56e-09	Lisinopril RHABDOMYOLYSIS	Male
555	-1.39295	2.06e-09	5.05e-05	Lisinopril SLEEP APNOEA SYNDROME	Male
556	1.24401	3.18e-23	7.78e-19	Lisinopril URINARY TRACT INFECTION	Female
557	5.99216	1.64e-14	4.02e-10	Lisinopril VAGINAL HAEMORRHAGE	Female
558	1.14712	1.85e-07	0.00452175	Lithium NAUSEA	Female
559	1.02193	4.45e-08	0.00108966	Lorazepam ARTHRALGIA	Female
560	-1.12407	1.62e-07	0.0039734	Lorazepam BLOOD CREATINE PHOSPHOKINASE INCREASED	Male
561	2.03525	6.02e-08	0.00147402	Lorazepam DRUG DOSE OMISSION	Female
562	-5.60747	6.6e-21	1.62e-16	Lorazepam ERECTILE DYSFUNCTION	Male
563	-1.83105	2.5e-07	0.00612683	Lorazepam MUCOSAL INFLAMMATION	Male
564	-1.01475	1.02e-09	2.51e-05	Lorazepam RENAL FAILURE	Male
565	-1.21037	8.94e-08	0.00218979	Lorazepam RHABDOMYOLYSIS	Male
566	1.16884	9.08e-07	0.0222565	Losartan Potassium HEADACHE	Female
567	-1.03256	1.81e-06	0.044232	Lovastatin FLUSHING	Male
568	5.21919	1.07e-07	0.00261508	Medroxyprogesterone BREAST CANCER	Female
569	4.96473	9.97e-07	0.024439	Medroxyprogesterone BREAST CANCER FEMALE	Female
570	2.19601	5.62e-07	0.013761	Metformin ALOPECIA	Female
571	-1.60024	4.63e-13	1.13e-08	Metformin Hydrochloride Product ACUTE MYOCARDIAL INFARCTION	Male
572	2.85571	8.51e-25	2.08e-20	Metformin Hydrochloride Product ALOPECIA	Female
573	-2.16826	9.09e-12	2.23e-07	Metformin Hydrochloride Product BLADDER CANCER	Male
574	-1.10798	9.91e-08	0.00242724	Metformin Hydrochloride Product BLOOD CREATINE PHOSPHOKINASE INCREASED	Male
575	4.66691	3.42e-11	8.37e-07	Metformin Hydrochloride Product BREAST CANCER	Female
576	-2.47585	1.97e-08	0.000483566	Metformin Hydrochloride Product BUNDLE BRANCH BLOCK RIGHT	Male
577	3.47682	2.49e-18	6.1e-14	Metformin Hydrochloride Product CHOLECYSTITIS CHRONIC	Female
578	1.00426	4.6e-08	0.0011276	Metformin Hydrochloride Product CHOLELITHIASIS	Female
579	-1.20788	7.48e-14	1.83e-09	Metformin Hydrochloride Product COMPLETED SUICIDE	Male
580	-1.41762	3.4e-24	8.34e-20	Metformin Hydrochloride Product CORONARY ARTERY DISEASE	Male
581	-1.33673	8.66e-07	0.0212256	Metformin Hydrochloride Product DYSPNOEA EXERTIONAL	Male
582	-1.15993	1.71e-06	0.0419969	Metformin Hydrochloride Product DYSURIA	Male
583	-7.2394	1.92e-33	4.7e-29	Metformin Hydrochloride Product ERECTILE DYSFUNCTION	Male
584	1.27312	9.6e-07	0.0235254	Metformin Hydrochloride Product FEELING COLD	Female
585	1.18911	7.56e-09	0.000185171	Metformin Hydrochloride Product FEELING JITTERY	Female
586	1.76803	1.2e-08	0.000294426	Metformin Hydrochloride Product GALLBLADDER DISORDER	Female
587	-1.58822	5.77e-09	0.00014142	Metformin Hydrochloride Product HAEMATURIA	Male
588	1.30325	9.42e-07	0.0230735	Metformin Hydrochloride Product HUNGER	Female
589	1.60689	2.64e-10	6.47e-06	Metformin Hydrochloride Product INJECTION SITE ERYTHEMA	Female
590	1.70265	1.45e-06	0.0356387	Metformin Hydrochloride Product INJECTION SITE EXTRAVASATION	Female
591	1.40576	2.16e-14	5.29e-10	Metformin Hydrochloride Product INJECTION SITE HAEMORRHAGE	Female
592	1.07245	2.96e-15	7.26e-11	Metformin Hydrochloride Product INJECTION SITE PAIN	Female
593	2.12299	4.7e-07	0.0115112	Metformin Hydrochloride Product INJECTION SITE RASH	Female
594	2.10043	2.67e-09	6.55e-05	Metformin Hydrochloride Product INJECTION SITE URTICARIA	Female
595	2.12727	1.41e-08	0.000345827	Metformin Hydrochloride Product MIGRAINE	Female
596	-1.12033	5.41e-38	1.32e-33	Metformin Hydrochloride Product MYOCARDIAL INFARCTION	Male
597	-1.46972	1.27e-10	3.1e-06	Metformin Hydrochloride Product MYOCARDIAL ISCHAEMIA	Male
598	-6.14417	7.02e-16	1.72e-11	Metformin Hydrochloride Product PROSTATE CANCER	Male
599	-1.5919	8.36e-09	0.000204782	Metformin Hydrochloride Product RESPIRATORY DISTRESS	Male
600	1.02032	3.59e-10	8.79e-06	Metformin Hydrochloride Product URINARY TRACT INFECTION	Female
601	-2.67376	2.14e-11	5.26e-07	Methadone Hydrochloride SEROTONIN SYNDROME	Male
602	-2.69855	1.22e-06	0.0299236	Methylphenidate Hydrochloride TIC	Male
603	2.41306	5.35e-07	0.0131072	Metoprolol ALOPECIA	Female
604	-1.14784	1.1e-22	2.69e-18	Metoprolol FLUSHING	Male
605	2.00761	5.61e-08	0.0013744	Metoprolol INJECTION SITE PAIN	Female
606	-1.50721	2.79e-08	0.000684341	Metoprolol RHABDOMYOLYSIS	Male
607	3.20787	4.85e-10	1.19e-05	Metoprolol Succinate ALOPECIA	Female
608	1.46749	3.35e-09	8.21e-05	Metoprolol Succinate PALPITATIONS	Female
609	-2.25962	1.21e-09	2.96e-05	Metoprolol Succinate RHABDOMYOLYSIS	Male
610	2.32434	3.27e-11	8.01e-07	Metoprolol Tartrate ALOPECIA	Female
611	-1.01018	1.16e-12	2.84e-08	Metoprolol Tartrate BRADYCARDIA	Male
612	-5.64559	1.8e-11	4.41e-07	Metoprolol Tartrate ERECTILE DYSFUNCTION	Male
613	-1.19654	7.74e-20	1.9e-15	Metoprolol Tartrate FLUSHING	Male
614	1.04457	2.86e-08	0.000701485	Metoprolol Tartrate URINARY TRACT INFECTION	Female
615	1.57685	1.39e-06	0.0341336	Midazolam Hydrochloride LOSS OF CONSCIOUSNESS	Female
616	2.58549	5.12e-08	0.00125502	Midazolam Hydrochloride SEROTONIN SYNDROME	Female
617	-2.15544	2.12e-07	0.00520126	Mirtazapine RHABDOMYOLYSIS	Male
618	-1.01691	4.11e-07	0.0100828	Morphine DISEASE PROGRESSION	Male
619	-1.9505	1.58e-15	3.88e-11	Morphine DRUG ABUSE	Male
620	-2.64536	8.42e-12	2.06e-07	Morphine HYPERAESTHESIA	Male
621	2.5746	2.46e-08	0.00060391	Morphine MIGRAINE	Female
622	1.83613	2.08e-13	5.11e-09	Morphine URINARY TRACT INFECTION	Female
623	1.35592	1.76e-07	0.00430266	Olanzapine DEPRESSED LEVEL OF CONSCIOUSNESS	Female
624	2.16718	1.81e-07	0.00444603	Olanzapine ELECTROCARDIOGRAM QT PROLONGED	Female
625	1.83774	6.79e-14	1.66e-09	Omeprazole ALOPECIA	Female
626	-1.0298	8.95e-07	0.0219227	Omeprazole BLOOD CREATINE PHOSPHOKINASE INCREASED	Male
627	4.2745	3.45e-12	8.46e-08	Omeprazole BREAST CANCER	Female
628	3.61663	7.45e-12	1.83e-07	Omeprazole CHOLECYSTITIS CHRONIC	Female
629	-1.0253	2.01e-09	4.92e-05	Omeprazole DISEASE PROGRESSION	Male
630	1.49563	1.03e-10	2.52e-06	Omeprazole DRUG DOSE OMISSION	Female
631	-6.15067	5.27e-16	1.29e-11	Omeprazole ERECTILE DYSFUNCTION	Male
632	2.60943	5.47e-12	1.34e-07	Omeprazole FEMUR FRACTURE	Female
633	2.01061	4.76e-07	0.0116679	Omeprazole GALLBLADDER DISORDER	Female
634	-2.15041	1.51e-08	0.000368939	Omeprazole GOUT	Male
635	-1.18967	2.96e-07	0.00724289	Omeprazole HAEMATURIA	Male
636	-6.19963	1.53e-16	3.74e-12	Omeprazole HYPOPARATHYROIDISM SECONDARY	Male
637	1.85655	2.1e-08	0.00051524	Omeprazole INJECTION SITE ERYTHEMA	Female
638	2.87941	8.37e-09	0.00020522	Omeprazole INJECTION SITE HAEMATOMA	Female
639	-1.00833	6.22e-07	0.0152374	Omeprazole INTERSTITIAL LUNG DISEASE	Male
640	-6.1	1.82e-15	4.46e-11	Omeprazole PROSTATE CANCER	Male
641	-1.23896	5.56e-12	1.36e-07	Omeprazole RHABDOMYOLYSIS	Male
642	1.22726	1.42e-08	0.000347226	Omeprazole RHEUMATOID ARTHRITIS	Female
643	-1.57544	2.14e-07	0.0052526	Omeprazole TETANY	Male
644	1.38882	1.76e-24	4.32e-20	Omeprazole URINARY TRACT INFECTION	Female
645	-1.36485	1.28e-06	0.0313011	Oxycodone DRUG ABUSE	Male
646	-1.03492	2.94e-11	7.21e-07	Oxycodone Hydrochloride ACCIDENTAL OVERDOSE	Male
647	5.23239	4.75e-24	1.16e-19	Oxycodone Hydrochloride CHOLECYSTITIS CHRONIC	Female
648	2.40274	2.81e-16	6.89e-12	Oxycodone Hydrochloride CHOLELITHIASIS	Female
649	-1.18982	1.59e-07	0.00390842	Oxycodone Hydrochloride DELIRIUM	Male
650	-1.84362	9.11e-22	2.23e-17	Oxycodone Hydrochloride DRUG ABUSE	Male
651	3.39481	2.08e-13	5.09e-09	Oxycodone Hydrochloride GALLBLADDER DISORDER	Female
652	-3.36997	7.48e-13	1.83e-08	Oxycodone Hydrochloride GUN SHOT WOUND	Male
653	-1.62646	1.15e-09	2.82e-05	Oxycodone Hydrochloride MULTIPLE DRUG OVERDOSE ACCIDENTAL	Male
654	-1.41151	1.11e-06	0.0271649	Oxycodone Hydrochloride SUBSTANCE ABUSE	Male
655	1.28566	1.86e-10	4.56e-06	Oxycodone Hydrochloride URINARY TRACT INFECTION	Female
656	-2.27353	1.06e-06	0.0259102	Paliperidone AGGRESSION	Male
657	-1.66393	4.62e-09	0.000113107	Pantoprazole MYOCARDIAL INFARCTION	Male
658	1.7142	3.18e-08	0.000780307	Pantoprazole URINARY TRACT INFECTION	Female
659	-1.03807	8.54e-07	0.020927	Pantoprazole Sodium THROMBOCYTOPENIA	Male
660	-1.27268	1.29e-08	0.000314928	Paroxetine Hydrochloride ATRIAL SEPTAL DEFECT	Male
661	-1.54324	4.5e-07	0.0110236	Paroxetine Hydrochloride CARDIAC MURMUR	Male
662	-1.13428	2.26e-11	5.54e-07	Paroxetine Hydrochloride COMPLETED SUICIDE	Male
663	-1.65424	1.29e-06	0.0316614	Paroxetine Hydrochloride CONGENITAL ANOMALY	Male
664	-1.52851	7.44e-07	0.018232	Phenytoin COMPLETED SUICIDE	Male
665	-2.60061	4.89e-08	0.00119767	Pramipexole Dihydrochloride HYPERSEXUALITY	Male
666	-1.16427	6.27e-12	1.54e-07	Pravastatin FLUSHING	Male
667	-1.82342	2.82e-08	0.000691106	Propranolol AGGRESSION	Male
668	-2.61373	2.89e-09	7.09e-05	Propranolol ASCITES	Male
669	-1.36319	1.85e-09	4.53e-05	Ramipril BLOOD CREATINE PHOSPHOKINASE INCREASED	Male
670	-1.24847	4.2e-09	0.000102813	Ramipril FLUSHING	Male
671	-1.1351	3.53e-08	0.000865838	Ramipril MYALGIA	Male
672	-1.00641	4.18e-07	0.010255	Risperidone AGGRESSION	Male
673	1.62161	1.21e-07	0.00295779	Risperidone HYPERPROLACTINAEMIA	Female
674	-1.91983	1.16e-07	0.00284516	Risperidone OFF LABEL USE	Male
675	-1.783	3.91e-07	0.0095803	Sertraline Hydrochloride BLOOD CREATINE PHOSPHOKINASE INCREASED	Male
676	-1.73748	6.17e-09	0.000151204	Sertraline Hydrochloride DELIRIUM	Male
677	-1.39375	8.33e-08	0.00204184	Sertraline Hydrochloride DIABETES MELLITUS	Male
678	1.50117	4.49e-12	1.1e-07	Sertraline Hydrochloride HEADACHE	Female
679	-1.14937	1.63e-06	0.0400153	Simvastatin AGGRESSION	Male
680	2.44628	4.25e-21	1.04e-16	Simvastatin ALOPECIA	Female
681	-1.09341	2.9e-10	7.1e-06	Simvastatin BLOOD CREATINE PHOSPHOKINASE INCREASED	Male
682	4.9333	3.07e-13	7.51e-09	Simvastatin BREAST CANCER	Female
683	-1.03186	1.57e-10	3.84e-06	Simvastatin CORONARY ARTERY DISEASE	Male
684	2.73673	2.43e-09	5.97e-05	Simvastatin CRYING	Female
685	-1.68936	4.05e-08	0.000993649	Simvastatin DISEASE PROGRESSION	Male
686	-6.60643	6.5e-22	1.59e-17	Simvastatin ERECTILE DYSFUNCTION	Male
687	1.76171	1.63e-06	0.0398767	Simvastatin EYE PAIN	Female
688	2.04805	1.23e-08	0.000301989	Simvastatin FEMUR FRACTURE	Female
689	-1.99183	5.05e-08	0.00123731	Simvastatin GOUT	Male
690	-1.63666	1.48e-10	3.63e-06	Simvastatin HAEMATURIA	Male
691	-2.18561	6.11e-13	1.5e-08	Simvastatin HAEMOPTYSIS	Male
692	-1.17873	1.7e-06	0.041751	Simvastatin MYOCARDIAL ISCHAEMIA	Male
693	-1.07635	3.14e-08	0.000768884	Simvastatin PLATELET COUNT DECREASED	Male
694	-6.00051	1.37e-14	3.35e-10	Simvastatin PROSTATE CANCER	Male
695	-1.08419	1.14e-18	2.8e-14	Simvastatin RHABDOMYOLYSIS	Male
696	1.30278	3.86e-17	9.47e-13	Simvastatin URINARY TRACT INFECTION	Female
697	-1.0126	1.82e-08	0.000446442	Tramadol Hydrochloride CARDIAC ARREST	Male
698	4.07218	1.03e-10	2.52e-06	Tramadol Hydrochloride CHOLECYSTITIS CHRONIC	Female
699	-1.64752	1.92e-08	0.000470918	Tramadol Hydrochloride DISEASE PROGRESSION	Male
700	-2.52389	2.18e-19	5.34e-15	Tramadol Hydrochloride DRUG ABUSE	Male
701	2.83957	1.34e-06	0.0327568	Tramadol Hydrochloride GALLBLADDER DISORDER	Female
702	1.37765	3.51e-07	0.00859371	Tramadol Hydrochloride HYPONATRAEMIA	Female
703	-1.40752	2.27e-07	0.00556642	Tramadol Hydrochloride MULTI-ORGAN FAILURE	Male
704	-1.61916	2.14e-11	5.24e-07	Tramadol Hydrochloride PULMONARY OEDEMA	Male
705	-1.02612	1.11e-06	0.0272512	Tramadol Hydrochloride RESPIRATORY ARREST	Male
706	-1.48326	1.75e-07	0.00428896	Tramadol Hydrochloride RHABDOMYOLYSIS	Male
707	-1.06952	1.61e-06	0.0395117	Trazodone Hydrochloride DIABETIC KETOACIDOSIS	Male
708	-6.30755	5.49e-34	1.35e-29	Trazodone Hydrochloride ERECTILE DYSFUNCTION	Male
709	2.66942	1.1e-06	0.0269225	Trazodone Hydrochloride FIBROMYALGIA	Female
710	1.58518	1.02e-06	0.0250933	Trazodone Hydrochloride MIGRAINE	Female
711	-7.32432	3.5e-35	8.57e-31	Trazodone Hydrochloride PRIAPISM	Male
712	2.31447	2.25e-07	0.00551418	Valproate Sodium ALOPECIA	Female
713	1.46544	1.38e-09	3.38e-05	Valsartan HEADACHE	Female
714	1.19358	2.02e-11	4.94e-07	Valsartan NAUSEA	Female
715	-1.89405	3.27e-07	0.00801854	Verapamil BLOOD CREATINE PHOSPHOKINASE INCREASED	Male
716	-1.10958	2.6e-11	6.36e-07	Verapamil COMPLETED SUICIDE	Male
717	-1.00179	6.87e-07	0.0168329	Verapamil MYOCARDIAL INFARCTION	Male
718	-7.0694	2.05e-29	5.03e-25	Vitamin E ERECTILE DYSFUNCTION	Male
719	4.96178	1.77e-07	0.00433479	Vitamin E FEMUR FRACTURE	Female
720	3.05049	1.71e-06	0.0419448	Vitamin E INJECTION SITE ERYTHEMA	Female
721	2.50879	1.8e-07	0.00441098	Vitamin E INJECTION SITE HAEMORRHAGE	Female
722	-1.05043	6.07e-08	0.00148818	Vitamin E MYOCARDIAL INFARCTION	Male
723	1.07515	1.02e-12	2.49e-08	Vitamin E NAUSEA	Female
724	1.00454	4.76e-07	0.0116574	Vitamin E PAIN IN EXTREMITY	Female
725	1.68025	9.91e-07	0.0242744	Vitamin E URINARY TRACT INFECTION	Female
726	2.05116	9.94e-11	2.44e-06	Warfarin Sodium ALOPECIA	Female
727	-5.53847	1e-10	2.46e-06	Warfarin Sodium ERECTILE DYSFUNCTION	Male
728	-3.56501	2e-43	4.89e-39	Warfarin Sodium GASTRIC HAEMORRHAGE	Male
729	-1.01657	1.98e-19	4.84e-15	Warfarin Sodium GASTROINTESTINAL HAEMORRHAGE	Male
730	-1.34976	9.9e-20	2.43e-15	Warfarin Sodium HAEMATURIA	Male
731	-1.30397	1.97e-31	4.82e-27	Warfarin Sodium HAEMORRHAGE	Male
732	-1.94097	1.12e-27	2.74e-23	Warfarin Sodium INTERNATIONAL NORMALISED RATIO ABNORMAL	Male
733	-1.19161	5.61e-10	1.37e-05	Warfarin Sodium MELAENA	Male
734	-1.45142	1.81e-07	0.00444031	Warfarin Sodium UPPER GASTROINTESTINAL HAEMORRHAGE	Male
735	5.86536	3.07e-13	7.52e-09	Warfarin Sodium VAGINAL HAEMORRHAGE	Female
736	-1.74847	1.25e-06	0.0307215	Zoledronic Acid RENAL FAILURE ACUTE	Male
