# Supplementary material for: Systematic Analysis of Adverse Event Reports for Sex Differences in Adverse Drug Events
Source: Sci Rep. 2016 Apr 22;6:24955. doi: 10.1038/srep24955 (PMC4840306; doi:10.1038/srep24955)
Supplement: Supplementary Dataset 2 [file srep24955-s3.xls]

## Sheet: Supplementary Table S2
Supplementary Table S2. Positive sex difference in drug-event combinations after logistic regression.
No.	Estimate value	P value	Adjusted P value	Drug name, adverse event	Sex difference in drug-event combinations
1	-0.536107	5.29e-06	0.0039	Albuterol PULMONARY EMBOLISM	Female
2	-1.69381	5.83e-05	0.0429	Albuterol Sulfate CHOLELITHIASIS	Female
3	0.688863	2.75e-07	0.000203	Amitriptyline Hydrochloride OVERDOSE	Male
4	-0.589469	5.88e-05	0.0433	Amlodipine Besylate FALL	Female
5	0.737034	1.97e-09	1.45e-06	Atenolol COMPLETED SUICIDE	Male
6	0.558542	6.5e-05	0.0479	Atenolol GENERAL PHYSICAL HEALTH DETERIORATION	Male
7	0.828239	5.98e-06	0.0044	Atenolol SINUS BRADYCARDIA	Male
8	-1.03581	8.66e-06	0.00637	Atorvastatin Calcium INCORRECT DOSE ADMINISTERED	Female
9	0.694379	1.22e-05	0.00895	Bupropion Hydrochloride DRUG INTERACTION	Male
10	0.785889	1.04e-06	0.000767	Calcium CARDIAC ARREST	Male
11	0.694668	1.25e-05	0.00923	Calcium CARDIAC FAILURE	Male
12	0.994095	7.25e-06	0.00533	Calcium CARDIO RESPIRATORY ARREST	Male
13	0.851182	2.78e-23	2.04e-20	Calcium DEATH	Male
14	0.645738	9.49e-06	0.00699	Calcium GENERAL PHYSICAL HEALTH DETERIORATION	Male
15	0.477707	1.4e-05	0.0103	Calcium HAEMOGLOBIN DECREASED	Male
16	0.926462	9.79e-06	0.00721	Calcium HYPERGLYCAEMIA	Male
17	1.15101	3.56e-07	0.000262	Calcium HYPERKALAEMIA	Male
18	0.860761	1.96e-07	0.000145	Calcium NEUTROPENIA	Male
19	0.787229	5.74e-06	0.00423	Calcium PANCYTOPENIA	Male
20	0.768389	1.64e-07	0.000121	Calcium PLATELET COUNT DECREASED	Male
21	0.558961	8.25e-07	0.000607	Calcium RENAL FAILURE	Male
22	0.536884	6.94e-07	0.000511	Calcium RENAL FAILURE ACUTE	Male
23	0.77202	1.65e-09	1.22e-06	Calcium SEPSIS	Male
24	1.27914	7.53e-06	0.00554	Calcium (As Carbonate) CARDIO RESPIRATORY ARREST	Male
25	0.859463	2.73e-06	0.00201	Calcium (As Carbonate) CONVULSION	Male
26	1.23104	1.6e-05	0.0117	Calcium Gluconate CARDIAC ARREST	Male
27	0.635356	1.78e-12	1.31e-09	Citalopram Hydrobromide COMPLETED SUICIDE	Male
28	-0.697668	5.88e-05	0.0433	Dexamethasone CHEST DISCOMFORT	Female
29	-1.17918	7.93e-17	5.84e-14	Dexamethasone FLUSHING	Female
30	0.626425	4.05e-05	0.0298	Diazepam ACCIDENTAL OVERDOSE	Male
31	0.606107	1.82e-05	0.0134	Diazepam DRUG ABUSE	Male
32	0.77554	1.2e-05	0.00883	Diazepam PULMONARY OEDEMA	Male
33	0.642127	1.36e-07	0.0001	Diazepam TOXICITY TO VARIOUS AGENTS	Male
34	1.11724	1.6e-06	0.00118	Exenatide OFF LABEL USE	Male
35	0.998443	1.28e-05	0.00945	Exenatide PANCREATITIS ACUTE	Male
36	1.53445	8.89e-07	0.000654	Exenatide RENAL FAILURE ACUTE	Male
37	0.717839	7.56e-15	5.57e-12	Fentanyl EMOTIONAL DISTRESS	Male
38	-0.736729	2.76e-06	0.00203	Fentanyl PRURITUS	Female
39	0.722135	9.4e-13	6.92e-10	Fentanyl STRESS	Male
40	1.51967	3.73e-08	2.74e-05	Fentanyl Citrate DRUG DEPENDENCE	Male
41	0.968402	4.61e-13	3.39e-10	Fentanyl Citrate WITHDRAWAL SYNDROME	Male
42	-1.2522	3.22e-07	0.000237	Gliclazide LACTIC ACIDOSIS	Female
43	-0.696697	4.33e-05	0.0318	Heparin Sodium ABASIA	Female
44	3.24082	3.99e-08	2.94e-05	Heparin Sodium ABSCESS	Male
45	-4.28611	2.29e-05	0.0168	Heparin Sodium ABSCESS LIMB	Female
46	-1.01219	1.86e-09	1.37e-06	Heparin Sodium ACTIVATED PARTIAL THROMBOPLASTIN TIME PROLONGED	Female
47	-2.94429	7.07e-15	5.2e-12	Heparin Sodium ACUTE PRERENAL FAILURE	Female
48	0.437114	3.68e-06	0.00271	Heparin Sodium ACUTE RESPIRATORY FAILURE	Male
49	-2.75743	2.35e-09	1.73e-06	Heparin Sodium AMNESIA	Female
50	-4.17686	7.04e-09	5.18e-06	Heparin Sodium ANGINA UNSTABLE	Female
51	-1.33952	3.12e-15	2.3e-12	Heparin Sodium ANGIOEDEMA	Female
52	-2.42245	5.84e-10	4.3e-07	Heparin Sodium ANTIBIOTIC RESISTANT STAPHYLOCOCCUS TEST POSITIVE	Female
53	-0.859209	9.57e-33	7.04e-30	Heparin Sodium ANXIETY	Female
54	1.35244	4e-07	0.000294	Heparin Sodium AORTIC STENOSIS	Male
55	-2.35143	8.22e-11	6.05e-08	Heparin Sodium APNOEA	Female
56	-1.48537	7.26e-23	5.34e-20	Heparin Sodium ARTERIOSCLEROSIS	Female
57	-4.45537	1.67e-05	0.0123	Heparin Sodium ARTERIOVENOUS FISTULA SITE COMPLICATION	Female
58	-2.5434	5.14e-11	3.79e-08	Heparin Sodium ARTERIOVENOUS GRAFT SITE INFECTION	Female
59	3.00349	5.83e-07	0.000429	Heparin Sodium ATRIAL THROMBOSIS	Male
60	1.55596	5.05e-08	3.72e-05	Heparin Sodium ATRIOVENTRICULAR BLOCK COMPLETE	Male
61	-2.00996	2.73e-54	2.01e-51	Heparin Sodium AZOTAEMIA	Female
62	-2.02323	3.32e-20	2.44e-17	Heparin Sodium BACTERAEMIA	Female
63	2.61456	1.27e-09	9.37e-07	Heparin Sodium BEDRIDDEN	Male
64	3.50289	2.29e-09	1.68e-06	Heparin Sodium BLOOD GLUCOSE FLUCTUATION	Male
65	-0.901487	1.55e-07	0.000114	Heparin Sodium BLOOD PRESSURE INCREASED	Female
66	1.78377	4.18e-05	0.0308	Heparin Sodium BLOOD PRESSURE SYSTOLIC DECREASED	Male
67	-2.01937	4.13e-14	3.04e-11	Heparin Sodium BRAIN INJURY	Female
68	-2.07438	3.74e-09	2.76e-06	Heparin Sodium BRONCHOPNEUMONIA	Female
69	-4.49679	1.37e-14	1.01e-11	Heparin Sodium BUNDLE BRANCH BLOCK LEFT	Female
70	2.09554	1.28e-25	9.41e-23	Heparin Sodium CANDIDIASIS	Male
71	-1.62028	3.85e-05	0.0284	Heparin Sodium CANDIDURIA	Female
72	0.954699	8.92e-14	6.57e-11	Heparin Sodium CARDIAC DISORDER	Male
73	-1.77808	2.2e-08	1.62e-05	Heparin Sodium CARDIAC VALVE DISEASE	Female
74	0.512223	1.47e-14	1.08e-11	Heparin Sodium CARDIOGENIC SHOCK	Male
75	1.34768	7.12e-16	5.24e-13	Heparin Sodium CARDIOMEGALY	Male
76	-1.8967	7.13e-17	5.25e-14	Heparin Sodium CARDIOPULMONARY FAILURE	Female
77	-1.08526	1.52e-26	1.12e-23	Heparin Sodium CELLULITIS	Female
78	-0.872371	3.61e-35	2.66e-32	Heparin Sodium CEREBROVASCULAR ACCIDENT	Female
79	-3.08578	2.21e-07	0.000163	Heparin Sodium CEREBROVASCULAR DISORDER	Female
80	0.857075	1.88e-24	1.38e-21	Heparin Sodium CHILLS	Male
81	3.25067	1.19e-20	8.78e-18	Heparin Sodium CHOLECYSTITIS ACUTE	Male
82	1.48962	2.64e-19	1.94e-16	Heparin Sodium CHOLELITHIASIS	Male
83	-1.20946	4.89e-20	3.6e-17	Heparin Sodium CLOSTRIDIAL INFECTION	Female
84	0.719656	1.71e-17	1.26e-14	Heparin Sodium CONFUSIONAL STATE	Male
85	-0.582729	1.01e-05	0.00743	Heparin Sodium CONTUSION	Female
86	2.45297	1.11e-07	8.15e-05	Heparin Sodium CORONARY ARTERY THROMBOSIS	Male
87	-0.990846	1.05e-16	7.71e-14	Heparin Sodium CYANOSIS	Female
88	-4.19611	3.22e-05	0.0237	Heparin Sodium DEFORMITY	Female
89	-0.88844	1.91e-33	1.41e-30	Heparin Sodium DEHYDRATION	Female
90	1.32528	5.37e-14	3.95e-11	Heparin Sodium DELIRIUM	Male
91	-1.07238	1.12e-19	8.22e-17	Heparin Sodium DEPRESSED LEVEL OF CONSCIOUSNESS	Female
92	2.62247	1.55e-14	1.14e-11	Heparin Sodium DEVICE RELATED SEPSIS	Male
93	-1.315	4.91e-07	0.000361	Heparin Sodium DIVERTICULITIS	Female
94	-3.87822	7.6e-08	5.59e-05	Heparin Sodium DUODENITIS	Female
95	-1.21288	2.16e-08	1.59e-05	Heparin Sodium DYSKINESIA	Female
96	-1.18029	3.68e-08	2.71e-05	Heparin Sodium EMOTIONAL DISTRESS	Female
97	-1.49786	2.09e-08	1.54e-05	Heparin Sodium ENTEROBACTER INFECTION	Female
98	-1.05089	7.99e-21	5.88e-18	Heparin Sodium ENTEROCOCCAL INFECTION	Female
99	4.06814	6.13e-05	0.0451	Heparin Sodium EXTRAVASATION	Male
100	-1.04317	1.56e-05	0.0115	Heparin Sodium FACE OEDEMA	Female
101	3.56845	5.74e-12	4.22e-09	Heparin Sodium FACIAL PAIN	Male
102	1.0923	2.28e-22	1.68e-19	Heparin Sodium FALL	Male
103	-1.57949	5.06e-12	3.73e-09	Heparin Sodium FEELING COLD	Female
104	-1.65277	4.27e-51	3.14e-48	Heparin Sodium FEELING HOT	Female
105	1.35921	9.46e-08	6.96e-05	Heparin Sodium FLANK PAIN	Male
106	-1.28986	2.86e-43	2.1e-40	Heparin Sodium FLUSHING	Female
107	1.28154	2.44e-14	1.79e-11	Heparin Sodium GAIT DISTURBANCE	Male
108	4.36546	1.63e-13	1.2e-10	Heparin Sodium GALLBLADDER DISORDER	Male
109	0.846871	2.73e-08	2.01e-05	Heparin Sodium GASTRIC ULCER	Male
110	-1.09015	7.96e-14	5.86e-11	Heparin Sodium GASTRITIS	Female
111	0.524663	8.54e-10	6.29e-07	Heparin Sodium GASTROINTESTINAL HAEMORRHAGE	Male
112	-1.29567	6.5e-29	4.78e-26	Heparin Sodium GENERAL PHYSICAL HEALTH DETERIORATION	Female
113	-0.939251	4.81e-10	3.54e-07	Heparin Sodium GENERALISED OEDEMA	Female
114	0.460917	2.42e-05	0.0178	Heparin Sodium HAEMATEMESIS	Male
115	-1.54119	5.9e-44	4.34e-41	Heparin Sodium HAEMOPTYSIS	Female
116	4.42572	1.17e-05	0.00861	Heparin Sodium HAEMORRHAGIC ANAEMIA	Male
117	-6.29784	3.71e-10	2.73e-07	Heparin Sodium HAEMORRHAGIC DIATHESIS	Female
118	-0.721889	5.99e-09	4.41e-06	Heparin Sodium HEART RATE INCREASED	Female
119	2.28442	6.25e-10	4.6e-07	Heparin Sodium HEART VALVE INCOMPETENCE	Male
120	2.13025	7.62e-09	5.61e-06	Heparin Sodium HEPATIC CIRRHOSIS	Male
121	1.69708	9.86e-36	7.26e-33	Heparin Sodium HEPATIC FAILURE	Male
122	-1.36139	4.03e-06	0.00296	Heparin Sodium HEPATIC NECROSIS	Female
123	1.86173	6.77e-10	4.98e-07	Heparin Sodium HERPES ZOSTER	Male
124	2.17025	7.13e-08	5.25e-05	Heparin Sodium HIATUS HERNIA	Male
125	2.43014	5.35e-05	0.0394	Heparin Sodium HISTIOCYTOSIS HAEMATOPHAGIC	Male
126	-1.19238	2.07e-07	0.000153	Heparin Sodium HYPERCALCAEMIA	Female
127	1.54263	7.17e-06	0.00527	Heparin Sodium HYPERCHOLESTEROLAEMIA	Male
128	-1.89177	8.45e-16	6.22e-13	Heparin Sodium HYPERLIPIDAEMIA	Female
129	-3.04009	5.95e-09	4.38e-06	Heparin Sodium HYPERTRIGLYCERIDAEMIA	Female
130	-4.18721	5e-09	3.68e-06	Heparin Sodium HYPOCALCAEMIA	Female
131	-1.43385	4.53e-17	3.34e-14	Heparin Sodium HYPOMAGNESAEMIA	Female
132	-1.39464	2.75e-41	2.02e-38	Heparin Sodium HYPOVOLAEMIA	Female
133	1.44811	1.02e-16	7.51e-14	Heparin Sodium HYPOXIC ISCHAEMIC ENCEPHALOPATHY	Male
134	-1.38881	1.52e-14	1.12e-11	Heparin Sodium ILEUS	Female
135	3.04909	2.65e-05	0.0195	Heparin Sodium IMMOBILE	Male
136	-2.1933	5.48e-09	4.03e-06	Heparin Sodium IMPAIRED GASTRIC EMPTYING	Female
137	1.42444	8.3e-13	6.11e-10	Heparin Sodium IMPAIRED HEALING	Male
138	1.61206	2.66e-18	1.96e-15	Heparin Sodium INCONTINENCE	Male
139	-4.17926	3.47e-05	0.0256	Heparin Sodium INCREASED UPPER AIRWAY SECRETION	Female
140	1.14495	8.09e-06	0.00596	Heparin Sodium INTERNATIONAL NORMALISED RATIO INCREASED	Male
141	-1.54771	3.18e-05	0.0234	Heparin Sodium INTESTINAL INFARCTION	Female
142	-1.53953	6.52e-09	4.8e-06	Heparin Sodium INTESTINAL OBSTRUCTION	Female
143	3.0669	1.82e-07	0.000134	Heparin Sodium IRRITABILITY	Male
144	0.969859	6.04e-06	0.00445	Heparin Sodium JAUNDICE	Male
145	4.16952	5.46e-09	4.02e-06	Heparin Sodium JOINT SWELLING	Male
146	-2.7282	6.3e-12	4.63e-09	Heparin Sodium KLEBSIELLA INFECTION	Female
147	-1.63638	2.89e-12	2.13e-09	Heparin Sodium LACRIMATION INCREASED	Female
148	0.949977	9.49e-16	6.99e-13	Heparin Sodium LACTIC ACIDOSIS	Male
149	-1.10199	4.67e-16	3.43e-13	Heparin Sodium LIVER FUNCTION TEST ABNORMAL	Female
150	-1.59666	4.16e-29	3.06e-26	Heparin Sodium LOWER GASTROINTESTINAL HAEMORRHAGE	Female
151	-1.29114	4.98e-20	3.67e-17	Heparin Sodium LUNG INFILTRATION	Female
152	1.72077	1.52e-12	1.12e-09	Heparin Sodium MENTAL DISORDER	Male
153	-4.95322	8.48e-07	0.000624	Heparin Sodium METASTASES TO LIVER	Female
154	2.04286	6.12e-08	4.5e-05	Heparin Sodium MITRAL VALVE DISEASE	Male
155	0.827125	3.08e-11	2.27e-08	Heparin Sodium MITRAL VALVE INCOMPETENCE	Male
156	-5.38303	3.84e-14	2.83e-11	Heparin Sodium MOTOR DYSFUNCTION	Female
157	0.513605	2.42e-15	1.78e-12	Heparin Sodium MULTI ORGAN FAILURE	Male
158	2.09845	1.45e-10	1.07e-07	Heparin Sodium MULTIPLE MYELOMA	Male
159	-2.2704	6.29e-12	4.63e-09	Heparin Sodium MUSCLE HAEMORRHAGE	Female
160	-2.60501	3.5e-11	2.57e-08	Heparin Sodium MUSCULOSKELETAL CHEST PAIN	Female
161	1.63775	2.05e-07	0.000151	Heparin Sodium MYOCARDIAL ISCHAEMIA	Male
162	2.37446	5.23e-26	3.85e-23	Heparin Sodium NECK PAIN	Male
163	-2.57343	3.98e-45	2.93e-42	Heparin Sodium NECROSIS	Female
164	-2.5833	2.14e-08	1.58e-05	Heparin Sodium NERVOUSNESS	Female
165	2.16908	7.48e-08	5.5e-05	Heparin Sodium NEURALGIA	Male
166	-1.21603	3.87e-21	2.85e-18	Heparin Sodium NEUTROPENIA	Female
167	-5.45919	7.2e-08	5.3e-05	Heparin Sodium NON SMALL CELL LUNG CANCER METASTATIC	Female
168	-1.32911	4.88e-08	3.59e-05	Heparin Sodium OBSTRUCTIVE AIRWAYS DISORDER	Female
169	-2.12083	2.03e-07	0.00015	Heparin Sodium OLIGURIA	Female
170	4.1288	4.28e-05	0.0315	Heparin Sodium OSTEONECROSIS	Male
171	-1.37213	1.54e-08	1.13e-05	Heparin Sodium OVERDOSE	Female
172	-1.44746	1.01e-13	7.44e-11	Heparin Sodium OXYGEN SATURATION DECREASED	Female
173	3.34679	3.62e-06	0.00266	Heparin Sodium PAIN IN JAW	Male
174	-2.38521	1.63e-11	1.2e-08	Heparin Sodium PANCREATITIS	Female
175	0.822182	5.35e-07	0.000394	Heparin Sodium PANCYTOPENIA	Male
176	-3.13019	2.45e-05	0.018	Heparin Sodium PELVIC HAEMATOMA	Female
177	-1.22209	4.5e-07	0.000331	Heparin Sodium PEPTIC ULCER	Female
178	-2.08605	4.37e-13	3.22e-10	Heparin Sodium PERIPHERAL ARTERIAL OCCLUSIVE DISEASE	Female
179	-1.3069	5.25e-18	3.87e-15	Heparin Sodium PERIPHERAL COLDNESS	Female
180	-1.82339	4.31e-07	0.000317	Heparin Sodium PHARYNGITIS	Female
181	-5.8462	7.32e-09	5.39e-06	Heparin Sodium PLATELET DISORDER	Female
182	3.17383	9.59e-06	0.00706	Heparin Sodium PNEUMONIA STAPHYLOCOCCAL	Male
183	2.07914	1.46e-07	0.000107	Heparin Sodium PNEUMONITIS	Male
184	1.47815	3.58e-07	0.000264	Heparin Sodium PRODUCTIVE COUGH	Male
185	-2.34842	8.15e-10	6e-07	Heparin Sodium PSEUDOMEMBRANOUS COLITIS	Female
186	-2.54476	1.07e-12	7.89e-10	Heparin Sodium PULMONARY ALVEOLAR HAEMORRHAGE	Female
187	1.2843	3.93e-22	2.9e-19	Heparin Sodium PULMONARY HYPERTENSION	Male
188	2.04191	8.98e-09	6.61e-06	Heparin Sodium RASH PRURITIC	Male
189	-1.66637	7.76e-55	5.71e-52	Heparin Sodium RECTAL HAEMORRHAGE	Female
190	4.32637	1.74e-05	0.0128	Heparin Sodium RENAL PAIN	Male
191	2.88212	1.07e-06	0.000784	Heparin Sodium RESPIRATORY ACIDOSIS	Male
192	-1.93822	1.38e-95	1.02e-92	Heparin Sodium RESPIRATORY DISTRESS	Female
193	0.625288	2.58e-08	1.9e-05	Heparin Sodium RESTLESSNESS	Male
194	1.19806	4.9e-08	3.61e-05	Heparin Sodium RETROPERITONEAL HAEMATOMA	Male
195	-5.71446	1.19e-08	8.75e-06	Heparin Sodium SCAR	Female
196	-1.98422	8.64e-19	6.36e-16	Heparin Sodium SKIN BURNING SENSATION	Female
197	-2.57713	9.63e-16	7.09e-13	Heparin Sodium SKIN NECROSIS	Female
198	0.780264	2.4e-06	0.00177	Heparin Sodium SKIN ULCER	Male
199	3.37573	2.23e-06	0.00164	Heparin Sodium SLEEP APNOEA SYNDROME	Male
200	1.62608	1.59e-09	1.17e-06	Heparin Sodium STAPHYLOCOCCAL BACTERAEMIA	Male
201	1.07087	5.37e-06	0.00395	Heparin Sodium SUBARACHNOID HAEMORRHAGE	Male
202	2.63976	7.49e-17	5.51e-14	Heparin Sodium SYSTEMIC INFLAMMATORY RESPONSE SYNDROME	Male
203	-2.52725	7.45e-20	5.49e-17	Heparin Sodium TACHYPNOEA	Female
204	1.52528	2.65e-11	1.95e-08	Heparin Sodium THROMBOPHLEBITIS SUPERFICIAL	Male
205	1.89083	6.26e-28	4.61e-25	Heparin Sodium TRANSIENT ISCHAEMIC ATTACK	Male
206	3.94719	5.62e-08	4.14e-05	Heparin Sodium URINARY TRACT INFECTION BACTERIAL	Male
207	-1.17584	2.46e-06	0.00181	Heparin Sodium URINARY TRACT INFECTION ENTEROCOCCAL	Female
208	-1.34175	8.54e-12	6.28e-09	Heparin Sodium UROSEPSIS	Female
209	-0.667159	3.32e-05	0.0245	Heparin Sodium URTICARIA	Female
210	-6.62361	5.24e-18	3.86e-15	Heparin Sodium VASCULAR GRAFT COMPLICATION	Female
211	-1.82258	2.94e-27	2.17e-24	Heparin Sodium VASCULAR GRAFT OCCLUSION	Female
212	-3.29792	6.36e-08	4.68e-05	Heparin Sodium VASCULAR INSUFFICIENCY	Female
213	-3.3402	1.26e-35	9.28e-33	Heparin Sodium VASCULITIS	Female
214	-3.03607	1.78e-27	1.31e-24	Heparin Sodium VENOUS STENOSIS	Female
215	-2.10144	9.32e-08	6.86e-05	Heparin Sodium WEANING FAILURE	Female
216	-3.4526	5.56e-37	4.09e-34	Heparin Sodium WOUND DEHISCENCE	Female
217	0.961589	1.29e-05	0.00948	Ibuprofen ACUTE MYOCARDIAL INFARCTION	Male
218	-1.14093	5.58e-05	0.0411	Ibuprofen CHOLECYSTITIS	Female
219	-3.04013	2.19e-05	0.0161	Ibuprofen CHOLECYSTITIS ACUTE	Female
220	-1.55644	1.04e-17	7.68e-15	Ibuprofen CHOLELITHIASIS	Female
221	-1.48975	3.43e-25	2.53e-22	Ibuprofen DEEP VEIN THROMBOSIS	Female
222	-1.61474	1.71e-07	0.000126	Ibuprofen GALLBLADDER DISORDER	Female
223	-1.42602	8.94e-27	6.58e-24	Ibuprofen PULMONARY EMBOLISM	Female
224	-0.912167	6.44e-07	0.000474	Ibuprofen THROMBOSIS	Female
225	-1.77507	3.29e-05	0.0242	Lamotrigine DIPLOPIA	Female
226	0.780148	1.15e-05	0.00845	Lansoprazole LIVER FUNCTION TEST ABNORMAL	Male
227	1.05156	1.47e-06	0.00108	Levothyroxine Sodium HAEMOPTYSIS	Male
228	0.731301	2.88e-06	0.00212	Levothyroxine Sodium PANCREATITIS	Male
229	1.24083	3.29e-05	0.0242	Levothyroxine Sodium RENAL TUBULAR NECROSIS	Male
230	1.09326	3.32e-07	0.000244	Levothyroxine Sodium RESPIRATORY DISTRESS	Male
231	0.742093	1.79e-14	1.32e-11	Lisinopril ANGIOEDEMA	Male
232	0.402012	2.86e-16	2.11e-13	Lisinopril FLUSHING	Male
233	0.432089	4.01e-05	0.0295	Lisinopril HYPERKALAEMIA	Male
234	0.760874	4.14e-11	3.05e-08	Metformin Hydrochloride Product COMPLETED SUICIDE	Male
235	0.338977	6.03e-08	4.44e-05	Metformin Hydrochloride Product MYOCARDIAL INFARCTION	Male
236	0.833584	3.64e-05	0.0268	Metformin Hydrochloride Product RESPIRATORY DISTRESS	Male
237	2.21029	1.13e-11	8.29e-09	Methadone Hydrochloride SEROTONIN SYNDROME	Male
238	0.359168	1.8e-05	0.0133	Metoprolol FLUSHING	Male
239	0.393082	2.93e-05	0.0215	Metoprolol Tartrate FLUSHING	Male
240	-1.17087	7.15e-07	0.000526	Midazolam Hydrochloride LOSS OF CONSCIOUSNESS	Female
241	-1.63072	2.26e-05	0.0167	Midazolam Hydrochloride SEROTONIN SYNDROME	Female
242	0.77764	2.64e-05	0.0194	Morphine DRUG ABUSE	Male
243	1.53698	1.37e-06	0.00101	Morphine HYPERAESTHESIA	Male
244	-1.05272	1.35e-08	9.93e-06	Olanzapine DEPRESSED LEVEL OF CONSCIOUSNESS	Female
245	-1.44533	5.44e-06	0.00401	Olanzapine ELECTROCARDIOGRAM QT PROLONGED	Female
246	1.70706	3.09e-12	2.27e-09	Omeprazole TETANY	Male
247	0.482389	2.01e-05	0.0148	Oxycodone Hydrochloride ACCIDENTAL OVERDOSE	Male
248	-1.11245	1.47e-06	0.00108	Oxycodone Hydrochloride CHOLELITHIASIS	Female
249	0.709327	1.05e-06	0.000771	Oxycodone Hydrochloride DRUG ABUSE	Male
250	1.12936	4.08e-07	0.0003	Paroxetine Hydrochloride CARDIAC MURMUR	Male
251	0.703899	4.71e-09	3.47e-06	Paroxetine Hydrochloride COMPLETED SUICIDE	Male
252	0.993734	8.08e-06	0.00595	Phenytoin COMPLETED SUICIDE	Male
253	1.43022	5.62e-05	0.0414	Propranolol ASCITES	Male
254	0.807178	3.16e-08	2.33e-05	Ramipril MYALGIA	Male
255	1.32917	1.02e-06	0.000751	Risperidone OFF LABEL USE	Male
256	0.895479	4.56e-05	0.0335	Sertraline Hydrochloride DELIRIUM	Male
257	0.876027	2.46e-06	0.00181	Sertraline Hydrochloride DIABETES MELLITUS	Male
258	0.936201	6.63e-05	0.0488	Simvastatin HAEMOPTYSIS	Male
259	1.17756	1.23e-07	9.03e-05	Tramadol Hydrochloride DRUG ABUSE	Male
260	-0.907561	3.2e-06	0.00235	Tramadol Hydrochloride HYPONATRAEMIA	Female
261	0.719951	4.48e-05	0.0329	Tramadol Hydrochloride PULMONARY OEDEMA	Male
262	0.596628	5.88e-05	0.0433	Tramadol Hydrochloride RESPIRATORY ARREST	Male
263	0.679013	7.78e-09	5.73e-06	Verapamil COMPLETED SUICIDE	Male
264	2.31926	2.02e-22	1.49e-19	Warfarin Sodium GASTRIC HAEMORRHAGE	Male
265	0.776679	3.94e-21	2.9e-18	Warfarin Sodium HAEMORRHAGE	Male
266	1.08141	1.68e-11	1.23e-08	Warfarin Sodium INTERNATIONAL NORMALISED RATIO ABNORMAL	Male
